# Supplementary material for: 3-Methyl-4-(2-phenyl-1,2,4-triazolo[1,5-a]pyrimidin-7-yl)furazan
Source: Acta Crystallogr Sect E Struct Rep Online. 2013 Oct 16;69(Pt 11):o1648–9. doi: 10.1107/S1600536813027700 (PMC3884314; doi:10.1107/S1600536813027700)
Supplement: Supplementary file 2 [file e-69-o1648-Isup2.hkl]

# 
# h,k,l, Fc-squared, Fo-squared, sigma(Fo-squared) and status flag 
# 
data_I
_shelx_title ' sh234 in P2(1)/c' 
_shelx_refln_list_code          4 
_shelx_F_calc_maximum      216.95 
_exptl_crystal_F_000       576.00 
_reflns_d_resolution_high  0.6891 
 
loop_ 
 _symmetry_equiv_pos_as_xyz 
 'x, y, z' 
 '-x, y+1/2, -z+1/2' 
 '-x, -y, -z' 
 'x, -y-1/2, z-1/2' 
 
_cell_length_a    11.1397 
_cell_length_b    15.6579 
_cell_length_c     7.3952 
_cell_angle_alpha  90.000 
_cell_angle_beta  101.332 
_cell_angle_gamma  90.000 
 
_shelx_F_squared_multiplier     1.000 
 
loop_ 
 _refln_index_h 
 _refln_index_k 
 _refln_index_l 
 _refln_F_squared_calc 
 _refln_F_squared_meas 
 _refln_F_squared_sigma 
 _refln_observed_status 
   1   0   0     1422.67     1447.20     18.04 o 
   2   0   0     6737.87     6370.07     79.02 o 
   3   0   0     1834.71     1966.55     24.66 o 
   4   0   0     1400.29     1383.30     17.88 o 
   5   0   0      111.84      171.55      3.33 o 
   6   0   0      165.03      229.98      4.30 o 
   7   0   0     3122.87     3275.53     41.77 o 
   8   0   0        3.41        2.28      1.13 o 
   9   0   0        0.61       -0.92      0.92 o 
  10   0   0      704.20      631.17     10.34 o 
  11   0   0        2.41        1.84      1.16 o 
  12   0   0      465.15      417.65      8.50 o 
  13   0   0       11.04       10.84      2.25 o 
  14   0   0       70.07       87.13      6.04 o 
  15   0   0       17.99       27.16      4.60 o 
   1   1   0     1096.00     1131.47     11.03 o 
   2   1   0     1635.34     1757.98     21.81 o 
   3   1   0     1918.39     1985.36     17.64 o 
   4   1   0        5.01       17.67      1.02 o 
   5   1   0     1448.62     1579.41     14.54 o 
   6   1   0      236.57      249.23      3.21 o 
   7   1   0       37.47       39.39      1.24 o 
   8   1   0       92.03       76.95      1.79 o 
   9   1   0       42.55       50.63      1.59 o 
  10   1   0     1308.54     1210.76     12.39 o 
  11   1   0      257.12      233.92      3.80 o 
  12   1   0       45.06       33.88      1.87 o 
  13   1   0        3.78        3.52      1.10 o 
  14   1   0       60.73       69.55      3.32 o 
  15   1   0       34.73       37.84      3.57 o 
   0   2   0     9054.03     9021.98    127.12 o 
   1   2   0     6271.80     6435.67     67.91 o 
   2   2   0        0.28        0.18      0.28 o 
   3   2   0      918.82      966.15      8.95 o 
   4   2   0        5.96        6.07      0.49 o 
   5   2   0      239.66      254.21      3.12 o 
   6   2   0      944.38     1011.14      9.89 o 
   7   2   0      176.10      154.71      3.42 o 
   8   2   0      668.53      637.55      7.43 o 
   9   2   0      128.40      113.43      2.33 o 
  10   2   0      130.04      118.14      2.49 o 
  11   2   0       42.53       37.48      1.59 o 
  12   2   0       10.45        7.46      1.19 o 
  13   2   0       61.83       66.47      2.59 o 
  14   2   0       38.31       38.19      2.69 o 
  15   2   0        0.00       -0.20      1.67 o 
   1   3   0     9927.81    10022.03     87.16 o 
   2   3   0       36.75       39.88      0.99 o 
   3   3   0      935.54      915.75     11.92 o 
   4   3   0      601.63      660.05      6.52 o 
   5   3   0     1924.69     2181.52     19.77 o 
   6   3   0      739.78      761.19     10.73 o 
   7   3   0        5.68        9.92      0.77 o 
   8   3   0        1.76        4.25      0.67 o 
   9   3   0      101.43       99.90      2.66 o 
  10   3   0       42.36       40.45      1.56 o 
  11   3   0        1.71        2.57      0.93 o 
  12   3   0      210.87      188.93      4.02 o 
  13   3   0        0.16        0.65      0.99 o 
  14   3   0        6.86        6.35      1.89 o 
  15   3   0       30.80       32.09      3.45 o 
   0   4   0     3127.97     3061.17     48.40 o 
   1   4   0       88.21       83.02      1.26 o 
   2   4   0      191.33      167.67      2.12 o 
   3   4   0      173.68      185.04      4.41 o 
   4   4   0       43.45       36.68      0.92 o 
   5   4   0       16.83       21.00      0.85 o 
   6   4   0        0.04       -0.08      0.57 o 
   7   4   0       30.78       19.60      0.98 o 
   8   4   0      662.11      638.35      7.02 o 
   9   4   0     1775.93     1681.33     17.84 o 
  10   4   0     1116.86      979.31     10.35 o 
  11   4   0      307.06      285.87      4.97 o 
  12   4   0       62.64       51.68      2.26 o 
  13   4   0      104.00      112.17      4.13 o 
  14   4   0        0.73        0.61      1.28 o 
  15   4   0       67.10       66.95      4.39 o 
   1   5   0     3922.03     3980.10     34.75 o 
   2   5   0      976.56     1076.92     11.37 o 
   3   5   0      543.56      633.76      6.63 o 
   4   5   0      193.46      248.47      4.17 o 
   5   5   0      524.85      594.15      6.16 o 
   6   5   0       57.45       60.33      1.37 o 
   7   5   0       31.18       29.69      1.10 o 
   8   5   0      187.48      198.24      3.01 o 
   9   5   0      146.63      135.79      2.54 o 
  10   5   0      252.76      221.62      4.14 o 
  11   5   0      426.96      371.69      6.82 o 
  12   5   0       27.90       24.74      2.11 o 
  13   5   0        0.85       -0.21      1.23 o 
  14   5   0        2.40        2.07      1.45 o 
  15   5   0        7.21        5.23      1.77 o 
   0   6   0      373.63      343.36      5.22 o 
   1   6   0      561.10      621.83      6.11 o 
   2   6   0      991.35     1104.09     13.86 o 
   3   6   0       38.90       56.07      1.12 o 
   4   6   0       10.25       11.35      0.59 o 
   5   6   0       84.89       87.42      1.57 o 
   6   6   0      241.71      248.47      3.26 o 
   7   6   0        8.73        8.25      0.72 o 
   8   6   0        0.45        1.08      0.71 o 
   9   6   0        0.40       -0.70      0.70 o 
  10   6   0       56.44       53.64      2.05 o 
  11   6   0      116.45      108.99      3.64 o 
  12   6   0       71.10       66.54      4.17 o 
  13   6   0       22.46       20.79      2.17 o 
  14   6   0       20.14       17.10      2.12 o 
  15   6   0       34.70       39.84      3.03 o 
   1   7   0      139.22      142.56      2.11 o 
   2   7   0       72.97       62.22      1.26 o 
   3   7   0     1293.99     1465.10     14.62 o 
   4   7   0      603.66      658.99      7.12 o 
   5   7   0        2.55        2.56      0.43 o 
   6   7   0      150.59      159.66      3.12 o 
   7   7   0       30.48       28.23      1.05 o 
   8   7   0      337.78      340.59      6.19 o 
   9   7   0        4.34        6.75      1.00 o 
  10   7   0      822.60      739.13     11.13 o 
  11   7   0        3.30        3.18      1.28 o 
  12   7   0        9.25        9.88      1.65 o 
  13   7   0       15.98       21.78      2.22 o 
  14   7   0       65.62       74.41      3.63 o 
  15   7   0        0.46        1.67      1.59 o 
   0   8   0     2309.45     2549.93     41.34 o 
   1   8   0     2121.41     2323.61     20.97 o 
   2   8   0      961.17     1084.19     11.16 o 
   3   8   0       97.51      108.92      1.82 o 
   4   8   0      537.03      516.84      7.38 o 
   5   8   0      208.75      204.67      3.71 o 
   6   8   0      569.06      580.17      6.26 o 
   7   8   0       56.28       60.06      1.75 o 
   8   8   0      460.48      458.10      7.77 o 
   9   8   0        8.67        7.99      1.39 o 
  10   8   0      198.33      187.89      4.82 o 
  11   8   0       83.89       90.46      3.50 o 
  12   8   0       29.82       24.78      2.29 o 
  13   8   0       23.65       22.58      2.39 o 
  14   8   0       17.26       18.20      2.27 o 
   1   9   0      180.68      182.19      3.38 o 
   2   9   0      821.31      843.12      9.02 o 
   3   9   0       10.25       11.22      0.75 o 
   4   9   0      484.96      523.13      6.96 o 
   5   9   0       39.04       33.41      1.39 o 
   6   9   0      657.52      664.42      8.05 o 
   7   9   0      475.91      453.47      7.61 o 
   8   9   0       46.40       49.83      2.53 o 
   9   9   0       74.42       61.02      3.04 o 
  10   9   0      128.35      131.50      4.12 o 
  11   9   0       32.07       38.45      2.67 o 
  12   9   0       37.00       35.76      2.73 o 
  13   9   0       87.86       92.73      3.97 o 
  14   9   0       15.47       15.19      2.25 o 
   0  10   0      753.17      817.60     11.76 o 
   1  10   0      168.96      162.44      2.48 o 
   2  10   0      330.66      346.94      4.42 o 
   3  10   0      306.68      262.63      3.97 o 
   4  10   0        9.29       13.95      1.98 o 
   5  10   0       20.47       18.14      1.20 o 
   6  10   0      140.38      142.68      2.84 o 
   7  10   0     1486.90     1315.95     17.24 o 
   8  10   0       11.53        8.88      1.61 o 
   9  10   0        7.96       10.90      1.67 o 
  10  10   0      110.58      111.85      3.96 o 
  11  10   0       16.04       12.88      2.31 o 
  12  10   0       16.79       15.23      2.47 o 
  13  10   0        9.03       11.18      2.04 o 
  14  10   0       46.37       56.77      3.67 o 
   1  11   0       52.85       61.31      1.52 o 
   2  11   0      164.10      179.96      2.88 o 
   3  11   0     1012.64      966.21     16.05 o 
   4  11   0        1.27        1.80      0.91 o 
   5  11   0        5.96        3.85      1.20 o 
   6  11   0      353.47      334.11      6.24 o 
   7  11   0      590.49      548.96     12.75 o 
   8  11   0       52.88       46.74      2.74 o 
   9  11   0       32.86       29.72      2.39 o 
  10  11   0       10.45        8.22      1.69 o 
  11  11   0        9.55        7.65      1.79 o 
  12  11   0      125.10      129.68      4.66 o 
  13  11   0        0.32        1.43      1.60 o 
   0  12   0       69.45       65.75      2.38 o 
   1  12   0      235.57      242.93      3.46 o 
   2  12   0      438.28      380.47      5.69 o 
   3  12   0      513.09      488.60      6.69 o 
   4  12   0        0.79        0.26      0.75 o 
   5  12   0        1.25       -0.47      0.69 o 
   6  12   0      342.12      329.73      6.37 o 
   7  12   0      259.94      211.90      5.09 o 
   8  12   0        1.85        2.02      1.27 o 
   9  12   0       56.94       38.70      3.16 o 
  10  12   0        6.46        3.55      1.56 o 
  11  12   0        0.03        0.76      1.53 o 
  12  12   0      114.80      118.37      4.68 o 
  13  12   0       41.64       43.38      3.65 o 
   1  13   0      174.91      150.95      2.67 o 
   2  13   0     2113.20     1893.93     19.41 o 
   3  13   0      140.96      112.16      2.86 o 
   4  13   0     1599.34     1383.48     25.66 o 
   5  13   0      255.41      219.15      5.47 o 
   6  13   0      146.42      147.90      4.13 o 
   7  13   0       76.01       68.85      3.12 o 
   8  13   0        0.05        0.44      1.18 o 
   9  13   0        4.98        4.25      1.62 o 
  10  13   0        2.59        1.22      1.53 o 
  11  13   0       65.24       62.45      3.56 o 
  12  13   0      132.34      142.80      5.17 o 
   0  14   0      480.31      437.02      7.78 o 
   1  14   0        3.18        2.66      0.72 o 
   2  14   0        0.35        1.95      0.93 o 
   3  14   0      510.39      486.82      7.29 o 
   4  14   0       61.06       50.32      2.09 o 
   5  14   0       11.29        9.34      1.61 o 
   6  14   0       28.39       21.85      2.23 o 
   7  14   0       91.52       96.78      3.70 o 
   8  14   0       65.69       66.18      3.59 o 
   9  14   0      101.90       96.27      4.01 o 
  10  14   0        9.05        4.46      2.27 o 
  11  14   0       15.20       10.07      2.17 o 
  12  14   0      156.71      171.40      5.82 o 
   1  15   0      226.72      214.99      4.01 o 
   2  15   0      570.78      484.04      7.36 o 
   3  15   0       39.82       32.73      1.93 o 
   4  15   0      412.58      338.66      7.28 o 
   5  15   0       24.01       24.37      2.32 o 
   6  15   0       31.39       28.40      3.28 o 
   7  15   0       25.88       23.56      2.69 o 
   8  15   0        0.87        0.90      1.81 o 
   9  15   0       45.21       51.34      3.34 o 
  10  15   0        6.80        3.49      2.07 o 
  11  15   0      257.76      263.01      7.06 o 
   0  16   0       20.83       23.51      4.43 o 
   1  16   0      354.89      316.79      5.65 o 
   2  16   0      200.79      208.96      4.41 o 
   3  16   0       96.39       68.47      2.92 o 
   4  16   0       21.57       21.76      2.22 o 
   5  16   0       32.25       27.92      2.99 o 
   6  16   0      105.85      101.44      4.12 o 
   7  16   0       28.06       31.65      2.66 o 
   8  16   0       11.63       14.28      2.08 o 
   9  16   0       58.45       57.08      4.34 o 
  10  16   0       39.99       40.53      3.36 o 
  11  16   0       41.28       55.15      3.94 o 
   1  17   0        0.70        2.45      1.07 o 
   2  17   0      129.51      108.13      5.61 o 
   3  17   0        7.85        8.18      2.02 o 
   4  17   0        0.71        1.28      1.32 o 
   5  17   0       35.10       37.04      2.89 o 
   6  17   0       87.37       92.73      4.25 o 
   7  17   0       77.31       82.15      4.91 o 
   8  17   0       39.66       45.57      3.46 o 
   9  17   0       48.38       59.26      4.71 o 
  10  17   0       34.02       39.90      5.83 o 
   0  18   0       50.71       57.04      8.04 o 
   1  18   0        2.16        3.34      1.43 o 
   2  18   0       32.43       38.70      2.31 o 
   3  18   0       18.39       22.31      3.15 o 
   4  18   0       41.44       42.04      3.19 o 
   5  18   0       13.27       15.02      2.26 o 
   6  18   0        9.49       12.28      2.19 o 
   7  18   0        2.57        1.76      1.57 o 
   8  18   0      155.73      158.70      5.41 o 
   9  18   0      100.28      107.11      7.02 o 
   1  19   0       10.12       11.11      1.88 o 
   2  19   0        4.55        6.55      2.37 o 
   3  19   0       66.00       59.24      3.51 o 
   4  19   0       15.06       13.67      2.18 o 
   5  19   0       39.23       43.63      4.08 o 
   6  19   0        3.28        6.20      2.41 o 
   7  19   0       36.72       40.76      3.28 o 
   8  19   0        0.06       -2.22      4.17 o 
   0  20   0       21.39       20.46      3.82 o 
   1  20   0      130.37      147.53     10.83 o 
   2  20   0        8.46        9.74      2.58 o 
   3  20   0       27.80       29.85      3.79 o 
   4  20   0        7.17        2.89      2.35 o 
   5  20   0       15.43       12.81      2.38 o 
   6  20   0      196.62      208.96      6.73 o 
   7  20   0       76.90       84.66      5.73 o 
   1  21   0      134.21      153.30      6.99 o 
   2  21   0       66.36       76.86      6.53 o 
   3  21   0        4.91        2.29      2.40 o 
   4  21   0      388.35      402.65     14.91 o 
   5  21   0       16.38       22.30      4.64 o 
   6  21   0       51.68       48.35      4.34 o 
   1  22   0      141.97      155.23      8.72 o 
   2  22   0      106.19      125.54      6.65 o 
   3  22   0        2.16        2.29      2.53 o 
 -16   1   1       23.38       39.45      5.56 o 
 -15   1   1      100.55      105.06      4.93 o 
 -14   1   1        0.00       -0.82      1.06 o 
 -13   1   1        1.57        0.67      1.11 o 
 -12   1   1      180.89      166.36      3.67 o 
 -11   1   1      205.10      189.70      3.28 o 
 -10   1   1     1042.29     1023.81     10.65 o 
  -9   1   1      145.45      129.69      2.38 o 
  -8   1   1       93.51       92.84      1.88 o 
  -7   1   1     1941.87     2104.25     19.33 o 
  -6   1   1       51.84       60.05      2.24 o 
  -5   1   1      355.22      421.14      4.47 o 
  -4   1   1       20.25       28.85      0.75 o 
  -3   1   1      915.58      931.98      8.55 o 
  -2   1   1      110.59       94.46      1.27 o 
  -1   1   1      712.70      697.42      8.21 o 
   0   1   1     1308.23     1303.17     16.58 o 
   1   1   1     1191.51     1218.33     11.80 o 
   2   1   1       43.76       45.53      0.92 o 
   3   1   1      996.41     1062.04      9.86 o 
   4   1   1       14.43       25.79      0.86 o 
   5   1   1      790.01      898.27      8.85 o 
   6   1   1      132.85      147.08      2.36 o 
   7   1   1       99.10      129.70      2.34 o 
   8   1   1      547.22      519.65      7.19 o 
   9   1   1      174.65      158.74      2.94 o 
  10   1   1       14.19        8.23      0.98 o 
  11   1   1       69.02       74.42      2.25 o 
  12   1   1        3.08        1.80      1.16 o 
  13   1   1      278.75      314.46      5.75 o 
  14   1   1       84.26       89.63      3.70 o 
  15   1   1        5.42        7.10      1.74 o 
 -16   2   1        0.29        1.34      2.52 o 
 -15   2   1       33.58       36.79      3.45 o 
 -14   2   1       61.78       59.50      2.98 o 
 -13   2   1       15.39       18.88      1.60 o 
 -12   2   1        0.02       -0.31      0.83 o 
 -11   2   1      328.65      314.39      4.55 o 
 -10   2   1       96.68       97.50      2.16 o 
  -9   2   1       48.09       49.83      1.49 o 
  -8   2   1        0.29        1.45      1.08 o 
  -7   2   1       26.51       23.18      0.93 o 
  -6   2   1      682.16      731.93      7.33 o 
  -5   2   1        8.83        9.18      0.55 o 
  -4   2   1      221.75      213.82      2.49 o 
  -3   2   1        8.63        4.35      0.30 o 
  -2   2   1     1179.20     1238.69     10.09 o 
  -1   2   1     2457.35     2472.87     23.46 o 
   0   2   1      658.58      662.87      6.11 o 
   1   2   1     2114.76     2134.32     20.30 o 
   2   2   1      536.99      571.92      5.53 o 
   3   2   1      689.82      724.53      7.05 o 
   4   2   1        3.47        7.93      0.60 o 
   5   2   1      355.08      393.36      4.86 o 
   6   2   1       10.65       13.41      0.84 o 
   7   2   1      170.16      170.27      2.75 o 
   8   2   1     1576.20     1545.18     15.07 o 
   9   2   1      318.11      309.52      4.40 o 
  10   2   1       72.39       55.67      1.89 o 
  11   2   1       54.58       51.48      1.92 o 
  12   2   1       53.78       53.23      2.06 o 
  13   2   1       29.68       31.46      2.51 o 
  14   2   1        1.68        2.58      1.28 o 
  15   2   1        1.49        5.20      2.08 o 
 -15   3   1      137.74      157.11      6.03 o 
 -14   3   1        1.12        1.14      1.23 o 
 -13   3   1        2.45        3.80      1.10 o 
 -12   3   1       16.39       15.60      1.41 o 
 -11   3   1      307.74      260.76      4.61 o 
 -10   3   1      226.70      210.91      3.30 o 
  -9   3   1       53.19       47.18      1.43 o 
  -8   3   1      162.44      165.62      2.57 o 
  -7   3   1       42.73       46.47      1.20 o 
  -6   3   1      772.37      809.53      8.00 o 
  -5   3   1        2.94        5.11      0.41 o 
  -4   3   1       62.91       62.76      1.02 o 
  -3   3   1      104.45      121.83      2.49 o 
  -2   3   1     1111.48     1153.51     11.41 o 
  -1   3   1      848.35      852.43      8.42 o 
   0   3   1      607.91      641.95      6.05 o 
   1   3   1       71.31       59.97      1.04 o 
   2   3   1      377.81      382.78      6.69 o 
   3   3   1       27.53       42.68      1.03 o 
   4   3   1       38.63       40.24      1.11 o 
   5   3   1     2505.81     2685.06     24.26 o 
   6   3   1      122.16      128.67      2.22 o 
   7   3   1       12.19       14.21      0.95 o 
   8   3   1      106.52      100.13      2.20 o 
   9   3   1       78.39       52.75      1.75 o 
  10   3   1      107.47       98.16      2.41 o 
  11   3   1       19.51       15.74      1.26 o 
  12   3   1       14.70       16.33      1.84 o 
  13   3   1       36.96       40.51      2.31 o 
  14   3   1       16.90       16.35      2.04 o 
  15   3   1       70.53       89.68      4.81 o 
 -15   4   1      129.04      137.19      5.81 o 
 -14   4   1       26.06       27.21      2.83 o 
 -13   4   1        1.44       -0.56      1.12 o 
 -12   4   1       90.30       81.79      2.62 o 
 -11   4   1      205.79      190.44      3.88 o 
 -10   4   1      493.35      474.24      7.01 o 
  -9   4   1       24.69       21.52      1.07 o 
  -8   4   1      163.19      182.85      2.71 o 
  -7   4   1       65.70       74.37      1.56 o 
  -6   4   1      255.56      267.99      5.21 o 
  -5   4   1     3388.64     3633.31     51.41 o 
  -4   4   1       13.15       16.40      1.64 o 
  -3   4   1       25.38       26.37      1.11 o 
  -2   4   1      399.51      420.72      4.02 o 
  -1   4   1       59.32       53.40      1.42 o 
   0   4   1       12.98        8.38      0.63 o 
   1   4   1     1508.61     1469.11     13.29 o 
   2   4   1      449.87      487.73      5.35 o 
   3   4   1      155.68      203.69      3.07 o 
   4   4   1       71.52       70.51      2.04 o 
   5   4   1       45.71       63.55      1.49 o 
   6   4   1      194.35      201.87      2.98 o 
   7   4   1      320.08      337.10      4.37 o 
   8   4   1      285.70      280.01      4.00 o 
   9   4   1     1291.34     1243.09     12.69 o 
  10   4   1      103.50       78.12      2.21 o 
  11   4   1       24.36       22.39      1.65 o 
  12   4   1       10.24        9.63      1.54 o 
  13   4   1       23.46       22.46      2.17 o 
  14   4   1       18.42       20.99      2.26 o 
  15   4   1       11.41       13.27      2.01 o 
 -15   5   1        2.17        1.60      1.96 o 
 -14   5   1        0.04       -0.23      1.22 o 
 -13   5   1       17.89       20.83      2.01 o 
 -12   5   1        2.88        1.97      1.20 o 
 -11   5   1        3.64        3.89      0.97 o 
 -10   5   1       62.48       67.09      2.19 o 
  -9   5   1        1.50        1.61      0.74 o 
  -8   5   1        5.00        3.89      0.62 o 
  -7   5   1       52.66       62.28      1.97 o 
  -6   5   1       69.39       78.38      1.79 o 
  -5   5   1      415.69      447.69      5.93 o 
  -4   5   1       43.52       47.38      1.62 o 
  -3   5   1       11.61        9.44      0.49 o 
  -2   5   1      644.39      627.38     13.74 o 
  -1   5   1        0.89        2.19      0.36 o 
   0   5   1      287.80      292.41      3.23 o 
   1   5   1       98.37      101.87      1.56 o 
   2   5   1      682.99      711.65      7.52 o 
   3   5   1     1724.55     1859.20     18.32 o 
   4   5   1     1453.14     1594.33     21.14 o 
   5   5   1       27.02       26.05      1.05 o 
   6   5   1      710.70      702.01      7.51 o 
   7   5   1        2.41        2.20      0.65 o 
   8   5   1      268.72      281.04      4.04 o 
   9   5   1        0.33       -0.40      0.67 o 
  10   5   1      118.36      120.21      3.23 o 
  11   5   1       22.91       24.88      1.75 o 
  12   5   1       11.95       14.73      1.87 o 
  13   5   1        0.12        0.58      1.31 o 
  14   5   1        0.28        1.47      1.40 o 
  15   5   1       58.90       72.07      3.70 o 
 -15   6   1       21.46       21.34      2.41 o 
 -14   6   1        0.01       -1.16      1.27 o 
 -13   6   1       50.92       58.20      5.71 o 
 -12   6   1        7.40        9.22      1.65 o 
 -11   6   1      145.44      136.24      3.98 o 
 -10   6   1     1005.42      942.64     13.21 o 
  -9   6   1       51.67       47.08      2.94 o 
  -8   6   1      428.95      413.22      5.74 o 
  -7   6   1       38.55       42.84      1.43 o 
  -6   6   1      151.99      144.44      2.55 o 
  -5   6   1      164.18      177.02      3.58 o 
  -4   6   1      939.64      984.32     12.22 o 
  -3   6   1     1047.14     1136.04     12.78 o 
  -2   6   1     1609.89     1775.18     20.15 o 
  -1   6   1      327.82      374.16      4.28 o 
   0   6   1      112.88      121.95      1.82 o 
   1   6   1       44.76       45.83      1.12 o 
   2   6   1     1651.65     1840.13     18.13 o 
   3   6   1      116.85      126.04      2.11 o 
   4   6   1      288.26      332.29      4.27 o 
   5   6   1       58.26       58.84      1.51 o 
   6   6   1       17.36       12.16      0.89 o 
   7   6   1      101.38      111.52      2.44 o 
   8   6   1      384.14      390.93      5.08 o 
   9   6   1     1288.95     1194.51     12.36 o 
  10   6   1       51.35       34.82      2.80 o 
  11   6   1       20.85       20.27      1.99 o 
  12   6   1      113.33      120.38      4.07 o 
  13   6   1       55.71       61.44      3.25 o 
  14   6   1       48.74       48.79      3.99 o 
 -15   7   1        9.34       10.32      2.00 o 
 -14   7   1        1.34       -1.25      1.25 o 
 -13   7   1       42.73       44.23      3.20 o 
 -12   7   1       24.11       24.00      2.20 o 
 -11   7   1      490.20      450.23      8.09 o 
 -10   7   1       10.16        6.17      1.33 o 
  -9   7   1       13.92       12.00      1.46 o 
  -8   7   1     1237.62     1086.81     12.45 o 
  -7   7   1      117.62      115.87      2.67 o 
  -6   7   1     1901.71     1951.20     23.25 o 
  -5   7   1      664.50      688.66     13.70 o 
  -4   7   1      431.49      492.79      7.93 o 
  -3   7   1     1040.20     1080.24     12.37 o 
  -2   7   1      786.71      920.22     13.75 o 
  -1   7   1      522.42      584.13      5.94 o 
   0   7   1      312.18      346.74      3.91 o 
   1   7   1      631.84      671.20      6.78 o 
   2   7   1       77.34       53.71      1.31 o 
   3   7   1        3.31        4.02      0.60 o 
   4   7   1     1745.81     1964.45     19.62 o 
   5   7   1      244.56      271.56      5.35 o 
   6   7   1      339.54      336.96      4.37 o 
   7   7   1        3.55        4.68      0.75 o 
   8   7   1      226.13      196.00      3.26 o 
   9   7   1        2.78        0.87      0.95 o 
  10   7   1      235.88      218.65      5.12 o 
  11   7   1      170.52      170.32      4.64 o 
  12   7   1        4.17        5.19      1.50 o 
  13   7   1       65.87       63.56      3.40 o 
  14   7   1        0.09        0.19      1.43 o 
 -15   8   1      174.21      209.23      6.10 o 
 -14   8   1       50.02       50.52      3.31 o 
 -13   8   1        0.01       -0.39      1.30 o 
 -12   8   1        0.62        0.19      1.18 o 
 -11   8   1       71.85       68.35      3.32 o 
 -10   8   1      137.27      120.99      3.81 o 
  -9   8   1      126.00      122.58      3.65 o 
  -8   8   1      996.84      876.07     12.37 o 
  -7   8   1      845.67      743.70     10.69 o 
  -6   8   1       10.26       15.51      1.46 o 
  -5   8   1       18.46       16.71      1.39 o 
  -4   8   1       27.45       29.77      2.02 o 
  -3   8   1      121.67      132.00      2.44 o 
  -2   8   1        1.21        0.14      0.42 o 
  -1   8   1      751.84      865.70      8.50 o 
   0   8   1      419.61      477.58      5.68 o 
   1   8   1      830.29      870.50      9.26 o 
   2   8   1        0.56        0.49      0.46 o 
   3   8   1      139.61      155.11      2.55 o 
   4   8   1      881.38      862.83     13.95 o 
   5   8   1      627.31      605.14      6.68 o 
   6   8   1     1499.04     1398.94     13.71 o 
   7   8   1       94.75       94.25      2.14 o 
   8   8   1      441.05      397.09      5.19 o 
   9   8   1       66.41       69.76      2.97 o 
  10   8   1       16.69       18.25      1.96 o 
  11   8   1       80.39       89.42      3.53 o 
  12   8   1        0.76        1.10      1.30 o 
  13   8   1        9.38        9.47      1.93 o 
  14   8   1        2.22        4.45      1.75 o 
 -14   9   1        2.94        1.87      1.58 o 
 -13   9   1       37.64       39.77      3.08 o 
 -12   9   1       24.02       19.11      2.52 o 
 -11   9   1        0.45       -1.07      1.07 o 
 -10   9   1       27.91       29.36      2.27 o 
  -9   9   1      373.89      336.02      6.59 o 
  -8   9   1      115.58       94.98      3.26 o 
  -7   9   1      339.17      315.27      5.97 o 
  -6   9   1        2.65        0.88      1.27 o 
  -5   9   1       23.34       38.24      2.09 o 
  -4   9   1      483.26      477.10      6.34 o 
  -3   9   1      796.56      814.16     11.32 o 
  -2   9   1       26.58       18.48      0.89 o 
  -1   9   1      167.99      156.66      2.33 o 
   0   9   1       75.42       71.40      1.51 o 
   1   9   1        0.83        1.62      0.48 o 
   2   9   1      131.83      131.07      2.30 o 
   3   9   1      579.48      632.09      7.26 o 
   4   9   1      194.40      209.60      3.24 o 
   5   9   1      133.79      128.09      2.47 o 
   6   9   1        3.34        1.06      0.65 o 
   7   9   1      596.25      553.95      6.64 o 
   8   9   1       13.18        7.20      1.48 o 
   9   9   1        2.07       -0.28      1.67 o 
  10   9   1        6.50        6.96      1.50 o 
  11   9   1        7.69        8.13      1.69 o 
  12   9   1       27.14       32.59      3.17 o 
  13   9   1        2.75       -0.62      1.42 o 
  14   9   1      141.40      156.08      5.25 o 
 -14  10   1       12.66        9.66      2.15 o 
 -13  10   1       89.80       87.17      4.90 o 
 -12  10   1        1.32       -1.38      1.38 o 
 -11  10   1        0.22        1.14      1.75 o 
 -10  10   1        9.31       10.39      1.74 o 
  -9  10   1      140.04      118.78      3.85 o 
  -8  10   1      586.77      478.67      8.24 o 
  -7  10   1      325.20      326.64      6.23 o 
  -6  10   1       34.44       26.43      1.89 o 
  -5  10   1      313.55      281.69      5.86 o 
  -4  10   1       66.38       79.52      2.27 o 
  -3  10   1      138.56      120.25      2.59 o 
  -2  10   1      448.79      457.26      5.47 o 
  -1  10   1      256.86      345.12      4.17 o 
   0  10   1      569.36      613.66      6.93 o 
   1  10   1        7.45       17.52      0.93 o 
   2  10   1       55.23       49.66      1.51 o 
   3  10   1      218.81      219.86      3.36 o 
   4  10   1      192.83      193.86      3.77 o 
   5  10   1       60.26       66.55      1.81 o 
   6  10   1      845.97      769.99      9.38 o 
   7  10   1      863.40      743.47     11.11 o 
   8  10   1       12.74       10.95      1.63 o 
   9  10   1        0.85        0.84      1.53 o 
  10  10   1        1.22       -0.72      1.59 o 
  11  10   1        0.17       -0.02      1.39 o 
  12  10   1        0.37       -0.99      1.45 o 
  13  10   1       60.31       55.15      3.46 o 
 -14  11   1        4.20        5.96      1.95 o 
 -13  11   1       70.25       68.73      4.78 o 
 -12  11   1       51.71       55.52      3.88 o 
 -11  11   1        4.39        2.16      1.53 o 
 -10  11   1       48.69       44.08      3.63 o 
  -9  11   1      252.63      213.79      5.33 o 
  -8  11   1       75.63       63.07      2.96 o 
  -7  11   1       62.36       49.51      2.59 o 
  -6  11   1      194.70      189.39      4.49 o 
  -5  11   1       80.75       74.03      3.24 o 
  -4  11   1       62.65       58.31      2.97 o 
  -3  11   1        6.89        3.37      0.96 o 
  -2  11   1       73.87       68.51      1.71 o 
  -1  11   1      220.31      241.92      3.36 o 
   0  11   1      851.56      863.39      8.92 o 
   1  11   1        5.35        3.61      0.63 o 
   2  11   1       12.22       11.29      0.89 o 
   3  11   1       13.74       13.98      1.73 o 
   4  11   1        0.23        0.71      0.68 o 
   5  11   1      458.78      451.48      6.79 o 
   6  11   1     1352.60     1213.59     14.55 o 
   7  11   1       10.57        8.54      1.56 o 
   8  11   1      214.77      190.99      5.05 o 
   9  11   1        0.07        0.83      1.31 o 
  10  11   1       15.34       20.61      3.10 o 
  11  11   1       30.76       38.94      2.99 o 
  12  11   1       25.75       30.45      2.77 o 
  13  11   1        9.45        5.97      1.91 o 
 -13  12   1        0.71        0.19      2.16 o 
 -12  12   1        1.39       -1.51      1.97 o 
 -11  12   1       82.74       81.71      3.76 o 
 -10  12   1        9.78        6.75      1.73 o 
  -9  12   1      167.72      136.69      4.59 o 
  -8  12   1       29.57       23.45      2.20 o 
  -7  12   1      226.75      208.93      5.97 o 
  -6  12   1     1502.86     1338.29     17.63 o 
  -5  12   1      587.65      545.51     11.47 o 
  -4  12   1      363.71      388.35      5.86 o 
  -3  12   1      463.39      443.21      6.47 o 
  -2  12   1      134.08      137.52      2.51 o 
  -1  12   1       14.51       14.60      1.00 o 
   0  12   1       32.86       31.79      1.65 o 
   1  12   1     2683.93     2644.57     24.39 o 
   2  12   1        7.45        9.83      0.91 o 
   3  12   1       14.45       19.01      1.19 o 
   4  12   1        2.00        4.75      0.98 o 
   5  12   1      459.89      425.65      6.60 o 
   6  12   1        8.34        9.26      1.52 o 
   7  12   1       49.24       32.31      2.34 o 
   8  12   1      742.08      672.88     12.11 o 
   9  12   1        0.20       -1.13      1.22 o 
  10  12   1      111.21      112.79      4.34 o 
  11  12   1       11.32        9.92      2.10 o 
  12  12   1        0.08       -1.36      1.60 o 
  13  12   1        1.05        0.50      1.77 o 
 -13  13   1       56.11       52.58      3.81 o 
 -12  13   1        0.07        1.24      1.73 o 
 -11  13   1       38.46       40.69      3.19 o 
 -10  13   1        2.92        2.68      1.60 o 
  -9  13   1      274.80      269.42      6.40 o 
  -8  13   1       17.51       14.70      1.92 o 
  -7  13   1      164.34      150.94      4.40 o 
  -6  13   1       99.27       86.62      3.32 o 
  -5  13   1       21.75       22.59      2.09 o 
  -4  13   1      142.25      160.16      3.42 o 
  -3  13   1      655.06      597.28     11.47 o 
  -2  13   1      531.12      540.65      6.72 o 
  -1  13   1       80.36       83.27      2.04 o 
   0  13   1        1.49        1.36      0.65 o 
   1  13   1        3.50        2.81      0.74 o 
   2  13   1      542.96      543.60      6.79 o 
   3  13   1        5.28        8.17      1.14 o 
   4  13   1      121.14      125.87      3.13 o 
   5  13   1      286.01      253.25      5.98 o 
   6  13   1      103.07      102.01      3.92 o 
   7  13   1       65.61       55.60      2.88 o 
   8  13   1        5.79        4.79      1.63 o 
   9  13   1       21.77       19.89      2.38 o 
  10  13   1        3.59        3.75      1.72 o 
  11  13   1      286.32      299.07      7.30 o 
  12  13   1       16.65       13.89      2.41 o 
 -12  14   1      198.32      198.54      7.99 o 
 -11  14   1       30.82       34.24      3.10 o 
 -10  14   1        5.75        4.90      2.00 o 
  -9  14   1       50.19       37.64      2.92 o 
  -8  14   1        0.72        1.29      1.40 o 
  -7  14   1        5.72        5.67      1.54 o 
  -6  14   1        0.63       -0.80      1.11 o 
  -5  14   1       24.35       26.11      2.32 o 
  -4  14   1      155.40      139.13      4.30 o 
  -3  14   1      806.63      724.17     12.25 o 
  -2  14   1      791.99      758.87     10.22 o 
  -1  14   1      143.08      153.29      2.96 o 
   0  14   1      278.20      267.97      3.95 o 
   1  14   1      258.12      209.50      3.38 o 
   2  14   1      137.52      119.54      2.59 o 
   3  14   1      596.42      546.25      7.99 o 
   4  14   1      362.82      331.80      5.68 o 
   5  14   1       59.86       47.58      3.97 o 
   6  14   1        0.29        1.62      1.32 o 
   7  14   1      302.91      263.57      6.08 o 
   8  14   1       24.30       31.82      2.63 o 
   9  14   1       39.13       41.45      3.07 o 
  10  14   1       29.26       32.09      3.25 o 
  11  14   1       18.78       23.01      3.31 o 
  12  14   1       51.12       47.24      3.68 o 
 -12  15   1       17.56       18.21      2.76 o 
 -11  15   1        8.09        4.05      2.02 o 
 -10  15   1      108.24      101.04      5.95 o 
  -9  15   1      100.67       94.39      4.94 o 
  -8  15   1       13.17       16.83      2.25 o 
  -7  15   1      105.86      107.58      4.03 o 
  -6  15   1       26.07       21.77      2.12 o 
  -5  15   1       39.16       39.93      2.87 o 
  -4  15   1      190.96      218.68      5.73 o 
  -3  15   1      260.28      247.60      6.08 o 
  -2  15   1       15.22        8.20      1.23 o 
  -1  15   1        7.23        6.03      1.15 o 
   0  15   1       28.13       33.28      1.48 o 
   1  15   1        0.91       -0.06      0.69 o 
   2  15   1       26.14       37.42      1.94 o 
   3  15   1      247.61      266.20      5.01 o 
   4  15   1      207.24      195.76      4.21 o 
   5  15   1        0.52       -0.13      1.14 o 
   6  15   1        7.81        8.65      1.82 o 
   7  15   1       82.35       84.09      3.67 o 
   8  15   1       34.75       40.35      3.07 o 
   9  15   1       10.58        9.88      3.38 o 
  10  15   1       59.69       54.63      4.52 o 
  11  15   1        0.00       -1.59      1.63 o 
 -11  16   1        4.47        0.30      2.51 o 
 -10  16   1       29.32       27.48      3.56 o 
  -9  16   1      194.27      200.62      8.62 o 
  -8  16   1        2.15        2.04      1.60 o 
  -7  16   1       61.15       66.71      3.40 o 
  -6  16   1       85.77       90.21      4.16 o 
  -5  16   1       84.52       79.72      3.73 o 
  -4  16   1        7.90        6.22      1.68 o 
  -3  16   1       79.82       81.64      3.57 o 
  -2  16   1       35.17       32.40      2.02 o 
  -1  16   1      105.39       92.68      3.93 o 
   0  16   1      148.91      136.93      3.24 o 
   1  16   1      167.52      142.27      3.29 o 
   2  16   1      109.47      101.13      3.26 o 
   3  16   1       47.17       53.18      3.67 o 
   4  16   1       35.62       37.21      2.55 o 
   5  16   1       49.11       48.52      2.94 o 
   6  16   1        0.75        0.81      1.51 o 
   7  16   1      211.66      241.17      7.46 o 
   8  16   1       91.89       93.03      4.07 o 
   9  16   1       77.64       67.56      3.87 o 
  10  16   1       75.23       69.06      4.09 o 
 -10  17   1        5.85        4.83      2.27 o 
  -9  17   1       24.76       19.07      3.01 o 
  -8  17   1       90.38       82.41      4.66 o 
  -7  17   1       11.73       12.85      2.10 o 
  -6  17   1        0.18        1.44      1.41 o 
  -5  17   1       21.42       25.26      2.58 o 
  -4  17   1       31.52       26.59      2.50 o 
  -3  17   1       73.26       89.55      5.46 o 
  -2  17   1        9.87        8.06      1.38 o 
  -1  17   1       89.56       96.03      3.10 o 
   0  17   1       62.00       67.54      3.83 o 
   1  17   1       17.08       22.04      2.19 o 
   2  17   1       41.13       44.67      3.36 o 
   3  17   1       36.60       35.41      2.15 o 
   4  17   1        0.76       -1.28      1.28 o 
   5  17   1       26.05       30.92      2.68 o 
   6  17   1       19.20       21.19      3.11 o 
   7  17   1        1.29        2.20      1.55 o 
   8  17   1        7.42        7.49      3.53 o 
   9  17   1        0.60       -1.53      1.53 o 
  10  17   1       15.21       14.05      4.24 o 
  -9  18   1       63.83       71.94      6.44 o 
  -8  18   1       55.48       58.63      5.70 o 
  -7  18   1        5.16        5.85      1.93 o 
  -6  18   1       44.53       52.44      3.31 o 
  -5  18   1       34.75       33.41      2.96 o 
  -4  18   1        3.79        3.32      2.01 o 
  -3  18   1      200.10      180.56      5.44 o 
  -2  18   1       99.67       93.76      4.78 o 
  -1  18   1       71.29       86.67      3.62 o 
   0  18   1       15.18       14.88      2.63 o 
   1  18   1      149.53      153.49      7.60 o 
   2  18   1        7.14        8.49      1.73 o 
   3  18   1       52.84       49.99      4.42 o 
   4  18   1        9.48       10.55      1.90 o 
   5  18   1        7.73        6.52      1.82 o 
   6  18   1       25.13       26.57      2.76 o 
   7  18   1      169.26      189.12      5.69 o 
   8  18   1       70.91       80.92      7.81 o 
   9  18   1        0.01       -2.32      2.32 o 
  -8  19   1       56.69       55.15      5.92 o 
  -7  19   1        0.18        1.17      1.79 o 
  -6  19   1      146.20      164.05      5.38 o 
  -5  19   1        6.38        3.89      1.81 o 
  -4  19   1       94.55       90.71      4.73 o 
  -3  19   1       37.77       28.11      2.71 o 
  -2  19   1        1.59        0.71      1.89 o 
  -1  19   1       23.49       28.45      2.56 o 
   0  19   1       26.49       27.84      3.91 o 
   1  19   1        2.07        1.79      1.56 o 
   2  19   1       30.01       26.46      2.54 o 
   3  19   1       12.11        7.68      2.46 o 
   4  19   1      174.46      181.57      5.59 o 
   5  19   1       40.49       44.25      5.10 o 
   6  19   1       39.89       36.74      3.45 o 
   7  19   1      126.22      134.41      5.02 o 
   8  19   1        3.05        1.20      2.46 o 
  -7  20   1      124.95      140.49      5.28 o 
  -6  20   1       38.30       38.02      3.20 o 
  -5  20   1       73.44       79.15      4.32 o 
  -4  20   1       30.11       31.63      2.94 o 
  -3  20   1       56.34       56.70      9.24 o 
  -2  20   1       29.60       32.14      3.81 o 
  -1  20   1      242.11      275.93      9.10 o 
   0  20   1      113.04      122.75      5.17 o 
   1  20   1      169.90      192.66      6.49 o 
   2  20   1       20.94       21.33      3.16 o 
   3  20   1       62.11       54.42      8.23 o 
   4  20   1       33.15       29.26      3.80 o 
   5  20   1       56.55       67.31      4.00 o 
   6  20   1       62.56       67.95      5.73 o 
   7  20   1       12.93       17.95      2.83 o 
  -6  21   1      212.77      231.56      6.55 o 
  -5  21   1      152.36      164.49      7.83 o 
  -4  21   1       39.50       49.61      4.85 o 
  -3  21   1       48.09       50.18      4.72 o 
  -2  21   1      180.84      194.98      8.03 o 
  -1  21   1       24.11       26.38      3.74 o 
   0  21   1       21.72       18.48      4.21 o 
   1  21   1       69.27       68.46      6.27 o 
   2  21   1       80.56       90.21      5.84 o 
   3  21   1       90.47      104.28      7.22 o 
   4  21   1       39.55       49.66      5.01 o 
   5  21   1       11.13       16.75      3.59 o 
  -3  22   1      103.92      112.17     10.87 o 
  -2  22   1       46.87       59.73      5.38 o 
  -1  22   1      116.98      117.24      8.34 o 
   2  22   1       19.61       20.07      4.56 o 
   3  22   1      139.16      146.49      7.31 o 
 -16   0   2        0.05        0.60      3.40 o 
 -15   0   2        8.04       12.84      3.91 o 
 -14   0   2      164.36      152.07      6.59 o 
 -13   0   2      572.77      542.32     13.30 o 
 -12   0   2      432.79      390.57     10.29 o 
 -11   0   2      521.79      502.47      8.79 o 
 -10   0   2     1779.84     1693.02     23.30 o 
  -9   0   2       14.60       11.07      1.52 o 
  -8   0   2      331.89      385.13      8.78 o 
  -7   0   2      384.29      443.03      7.11 o 
  -6   0   2     1326.16     1479.80     19.52 o 
  -5   0   2     1856.41     2072.26     26.50 o 
  -4   0   2      261.74      267.30      5.00 o 
  -3   0   2     3121.55     3053.72     38.03 o 
  -2   0   2    47065.68    40683.50   2321.28 o 
  -1   0   2    19958.24    19261.01    645.16 o 
   0   0   2    23713.82    22905.33    265.22 o 
   1   0   2        0.72        1.33      0.92 o 
   2   0   2     5130.09     5524.20     80.78 o 
   3   0   2       82.47       70.94      1.84 o 
   4   0   2     4620.39     4731.75     58.97 o 
   5   0   2      251.04      310.06      5.44 o 
   6   0   2      541.24      519.55      8.36 o 
   7   0   2      526.28      517.28      8.60 o 
   8   0   2      366.42      331.65      6.49 o 
   9   0   2       24.03       29.33      2.87 o 
  10   0   2       37.05       45.42      2.64 o 
  11   0   2      327.19      343.28      7.41 o 
  12   0   2        0.03        1.08      1.30 o 
  13   0   2        3.06        3.18      1.47 o 
  14   0   2        0.04       -2.58      2.58 o 
 -16   1   2       63.07       77.50      7.77 o 
 -15   1   2       86.00      101.49      4.93 o 
 -14   1   2        0.08       -1.12      1.12 o 
 -13   1   2       13.49       17.69      2.14 o 
 -12   1   2        0.10       -0.13      0.86 o 
 -11   1   2       34.30       26.33      1.48 o 
 -10   1   2      541.58      518.58      6.18 o 
  -9   1   2      117.31       95.29      2.01 o 
  -8   1   2      840.64      836.95      8.63 o 
  -7   1   2        4.93        5.01      0.58 o 
  -6   1   2     1593.43     1657.44     15.35 o 
  -5   1   2       23.29       17.23      0.87 o 
  -4   1   2      132.41      170.81      2.21 o 
  -3   1   2     2474.06     2544.31     22.51 o 
  -2   1   2     2598.02     2746.41     24.20 o 
  -1   1   2     3607.13     3769.02     33.07 o 
   0   1   2     7140.18     7249.39     63.44 o 
   1   1   2     6863.75     6931.24     88.27 o 
   2   1   2      106.22      112.77      1.83 o 
   3   1   2      905.91     1048.70      9.93 o 
   4   1   2       18.95       23.97      0.94 o 
   5   1   2       76.68       96.08      1.84 o 
   6   1   2       18.70       12.84      0.88 o 
   7   1   2      674.74      661.04      7.36 o 
   8   1   2        1.38        4.15      0.81 o 
   9   1   2        1.77        0.65      0.69 o 
  10   1   2      740.01      666.80      8.00 o 
  11   1   2        1.87        0.79      0.86 o 
  12   1   2       21.48       21.23      1.71 o 
  13   1   2       49.95       55.35      2.36 o 
  14   1   2       95.46      106.99      4.42 o 
 -16   2   2      125.29      138.63      5.88 o 
 -15   2   2       36.87       41.09      3.65 o 
 -14   2   2       22.31       19.33      2.63 o 
 -13   2   2        3.76        3.66      1.08 o 
 -12   2   2      183.42      173.60      3.78 o 
 -11   2   2        9.22       12.01      1.22 o 
 -10   2   2        6.41        4.32      0.73 o 
  -9   2   2      464.39      464.30      5.49 o 
  -8   2   2      180.92      185.07      2.78 o 
  -7   2   2       61.19       58.39      1.36 o 
  -6   2   2      149.45      154.34      2.23 o 
  -5   2   2       64.69       57.96      1.32 o 
  -4   2   2       10.67        6.89      0.66 o 
  -3   2   2      288.39      265.71      2.99 o 
  -2   2   2    23885.32    23190.80    201.54 o 
  -1   2   2     2586.56     2714.85     23.96 o 
   0   2   2     1934.47     1973.66     19.03 o 
   1   2   2     2222.12     2332.29     20.70 o 
   2   2   2     1849.61     1853.80     18.15 o 
   3   2   2      514.00      500.02      5.25 o 
   4   2   2       96.16      130.54      2.09 o 
   5   2   2       97.01      132.67      2.22 o 
   6   2   2      120.39      117.44      2.22 o 
   7   2   2      852.91      813.15      8.71 o 
   8   2   2      375.17      323.58      4.54 o 
   9   2   2      100.62       95.99      2.37 o 
  10   2   2      149.68      138.05      3.01 o 
  11   2   2      167.32      165.55      3.46 o 
  12   2   2       59.67       65.44      2.39 o 
  13   2   2        5.02        3.65      1.26 o 
  14   2   2       39.31       41.64      4.74 o 
 -16   3   2       10.83        8.72      3.43 o 
 -15   3   2        1.98        3.15      1.91 o 
 -14   3   2       35.27       35.11      3.24 o 
 -13   3   2       32.96       34.96      2.46 o 
 -12   3   2       98.85      107.23      2.96 o 
 -11   3   2      207.73      189.39      3.84 o 
 -10   3   2       36.03       34.61      1.68 o 
  -9   3   2      555.10      502.13      5.81 o 
  -8   3   2        4.94        6.10      0.68 o 
  -7   3   2      646.04      720.28      7.42 o 
  -6   3   2        7.33        9.98      0.61 o 
  -5   3   2      134.39      146.05      2.02 o 
  -4   3   2        0.50       -0.01      0.28 o 
  -3   3   2       25.58       20.19      0.69 o 
  -2   3   2     4145.01     4339.48     38.06 o 
  -1   3   2     8643.33     9016.77     85.39 o 
   0   3   2      310.84      311.02      3.69 o 
   1   3   2     1519.70     1549.03     14.06 o 
   2   3   2        0.13        2.29      0.47 o 
   3   3   2     2198.73     2373.48     21.41 o 
   4   3   2       99.65      110.28      2.26 o 
   5   3   2      283.86      324.89      4.07 o 
   6   3   2       38.44       25.72      1.61 o 
   7   3   2        2.41        3.35      0.75 o 
   8   3   2      113.59      104.97      2.38 o 
   9   3   2      239.78      198.03      3.50 o 
  10   3   2        0.67        0.61      0.78 o 
  11   3   2       61.00       62.45      2.21 o 
  12   3   2      120.66      130.89      3.26 o 
  13   3   2        2.47        2.59      1.26 o 
  14   3   2       18.29       22.31      3.29 o 
 -15   4   2      182.64      192.71      7.34 o 
 -14   4   2       12.25       10.34      1.74 o 
 -13   4   2        6.50        5.38      1.43 o 
 -12   4   2       24.60       23.95      2.02 o 
 -11   4   2       71.07       74.80      3.64 o 
 -10   4   2      401.75      372.85      7.52 o 
  -9   4   2      181.42      182.22      3.45 o 
  -8   4   2       99.37       82.45      1.60 o 
  -7   4   2      229.79      224.76      3.63 o 
  -6   4   2       56.48       64.30      1.68 o 
  -5   4   2     1254.42     1337.23     14.18 o 
  -4   4   2      107.12      116.67      2.11 o 
  -3   4   2      375.02      397.37      4.21 o 
  -2   4   2      196.05      232.78      2.75 o 
  -1   4   2     2766.71     2792.46     26.81 o 
   0   4   2      112.60      124.87      2.23 o 
   1   4   2       21.72       22.16      0.82 o 
   2   4   2       29.70       38.98      1.19 o 
   3   4   2      125.96      140.49      2.37 o 
   4   4   2      142.61      146.54      2.37 o 
   5   4   2        0.98        0.16      0.53 o 
   6   4   2      724.32      704.30      7.65 o 
   7   4   2      894.12      847.68      9.08 o 
   8   4   2      594.67      501.77      6.21 o 
   9   4   2     1978.24     1828.29     17.99 o 
  10   4   2      346.63      315.26      5.73 o 
  11   4   2       99.06       89.55      2.58 o 
  12   4   2       48.69       46.06      2.45 o 
  13   4   2      156.95      163.06      5.54 o 
  14   4   2       68.72       76.22      4.97 o 
 -15   5   2       29.90       32.19      3.50 o 
 -14   5   2       18.70       20.35      2.23 o 
 -13   5   2       36.23       35.76      2.61 o 
 -12   5   2      368.96      337.58     10.09 o 
 -11   5   2        2.02        2.42      1.14 o 
 -10   5   2      668.44      631.25      8.33 o 
  -9   5   2       95.48       81.31      2.26 o 
  -8   5   2       16.14       16.76      1.30 o 
  -7   5   2      354.36      366.83      6.06 o 
  -6   5   2      102.35      107.30      2.21 o 
  -5   5   2      104.44      131.42      3.28 o 
  -4   5   2      303.61      304.14      4.07 o 
  -3   5   2     1591.26     1705.51     15.54 o 
  -2   5   2       29.83       25.34      0.84 o 
  -1   5   2      462.41      459.21      6.40 o 
   0   5   2        7.22        1.03      0.40 o 
   1   5   2     2574.42     2671.21     23.88 o 
   2   5   2     1027.76     1182.50     12.15 o 
   3   5   2      179.83      203.50      3.06 o 
   4   5   2      401.70      454.99      5.19 o 
   5   5   2       24.19       20.89      1.10 o 
   6   5   2      287.40      287.81      4.02 o 
   7   5   2        8.56        8.19      0.92 o 
   8   5   2      211.97      191.82      3.36 o 
   9   5   2      186.71      169.15      3.26 o 
  10   5   2      242.99      234.03      4.05 o 
  11   5   2       54.30       60.02      2.57 o 
  12   5   2       11.56        6.85      1.42 o 
  13   5   2       20.88       17.76      2.13 o 
  14   5   2        1.81       -0.35      2.66 o 
 -15   6   2        3.40        3.63      1.76 o 
 -14   6   2        7.82        4.93      1.76 o 
 -13   6   2       47.02       39.55      2.70 o 
 -12   6   2      578.47      554.46      9.47 o 
 -11   6   2       39.60       35.16      2.74 o 
 -10   6   2        5.80        2.93      1.13 o 
  -9   6   2        9.92       11.61      1.07 o 
  -8   6   2      571.50      538.39      7.06 o 
  -7   6   2      229.07      237.60      3.80 o 
  -6   6   2      171.56      199.62      3.24 o 
  -5   6   2       16.56       15.57      1.19 o 
  -4   6   2      238.05      245.96      3.48 o 
  -3   6   2      813.04      876.81      8.48 o 
  -2   6   2       26.21       28.74      0.91 o 
  -1   6   2       53.90       48.43      1.92 o 
   0   6   2      284.10      327.91      3.78 o 
   1   6   2        0.34        1.16      0.44 o 
   2   6   2      133.34      126.56      2.67 o 
   3   6   2      282.33      321.57      4.27 o 
   4   6   2        7.15        4.23      0.71 o 
   5   6   2        0.00        1.68      0.65 o 
   6   6   2       59.12       54.02      1.72 o 
   7   6   2      345.72      378.34      5.05 o 
   8   6   2      120.68       97.21      2.40 o 
   9   6   2       25.92       23.05      1.44 o 
  10   6   2       36.21       32.15      1.71 o 
  11   6   2      119.33      120.24      3.49 o 
  12   6   2        1.45        1.40      1.30 o 
  13   6   2       26.19       31.34      2.58 o 
  14   6   2      246.39      274.38      9.15 o 
 -15   7   2       18.31       18.59      2.41 o 
 -14   7   2       10.92       10.82      1.94 o 
 -13   7   2       51.23       45.00      2.97 o 
 -12   7   2      216.16      212.33      5.40 o 
 -11   7   2        0.02        2.71      1.29 o 
 -10   7   2      609.45      605.37      9.66 o 
  -9   7   2      135.26      119.67      3.57 o 
  -8   7   2      246.33      243.50      7.10 o 
  -7   7   2       17.13       21.68      1.02 o 
  -6   7   2      455.33      457.08      8.75 o 
  -5   7   2      367.47      406.14      6.44 o 
  -4   7   2        0.04       -0.17      0.64 o 
  -3   7   2      989.77      993.45     11.74 o 
  -2   7   2      141.57      153.60      2.35 o 
  -1   7   2      171.52      181.30      3.02 o 
   0   7   2      411.00      447.98      4.95 o 
   1   7   2        1.91        7.14      0.63 o 
   2   7   2     1207.63     1306.71     13.48 o 
   3   7   2       30.62       33.50      1.30 o 
   4   7   2      198.65      182.91      3.09 o 
   5   7   2      138.82      141.62      2.57 o 
   6   7   2       18.93       15.74      1.14 o 
   7   7   2       20.83       14.75      1.17 o 
   8   7   2      153.76      132.33      2.83 o 
   9   7   2       50.98       48.46      1.91 o 
  10   7   2       51.73       48.01      2.25 o 
  11   7   2        2.92        1.32      1.30 o 
  12   7   2       36.91       47.05      4.98 o 
  13   7   2       34.36       36.09      2.81 o 
  14   7   2       40.65       46.88      4.77 o 
 -15   8   2        0.55       -1.12      1.53 o 
 -14   8   2       25.77       25.47      2.60 o 
 -13   8   2       16.60       21.39      2.31 o 
 -12   8   2      304.84      285.13      6.50 o 
 -11   8   2       27.42       24.12      2.22 o 
 -10   8   2       97.96       82.47      3.44 o 
  -9   8   2      188.28      180.49      4.50 o 
  -8   8   2      670.54      633.84     10.85 o 
  -7   8   2      204.74      205.32      4.59 o 
  -6   8   2      329.76      317.94      5.79 o 
  -5   8   2       21.40       17.59      1.48 o 
  -4   8   2       60.40       83.33      2.52 o 
  -3   8   2        8.48       10.57      0.92 o 
  -2   8   2        9.27        7.56      0.62 o 
  -1   8   2      115.24      112.65      2.09 o 
   0   8   2     3825.30     3921.65     34.83 o 
   1   8   2      208.23      209.77      2.95 o 
   2   8   2       55.55       82.82      1.89 o 
   3   8   2       32.94       33.46      1.35 o 
   4   8   2      825.85      802.10      9.13 o 
   5   8   2      258.49      221.10      3.41 o 
   6   8   2      366.15      370.74      4.96 o 
   7   8   2      182.66      184.79      3.33 o 
   8   8   2       10.50        9.61      1.13 o 
   9   8   2       10.05        6.08      1.46 o 
  10   8   2        8.42        5.65      1.53 o 
  11   8   2        2.43        1.98      1.59 o 
  12   8   2       38.50       39.78      2.90 o 
  13   8   2       74.76       81.26      3.93 o 
 -14   9   2       43.84       48.95      3.37 o 
 -13   9   2       90.79       95.82      5.68 o 
 -12   9   2       35.51       31.24      2.93 o 
 -11   9   2        1.11        0.87      1.65 o 
 -10   9   2       58.37       56.50      5.54 o 
  -9   9   2       95.84       93.16      3.43 o 
  -8   9   2       13.06       11.67      1.58 o 
  -7   9   2       52.51       43.99      3.47 o 
  -6   9   2       40.85       34.50      2.06 o 
  -5   9   2      661.28      618.67      9.10 o 
  -4   9   2      137.21      122.86      3.01 o 
  -3   9   2      193.93      210.87      5.09 o 
  -2   9   2       16.02       23.02      0.97 o 
  -1   9   2       87.21       97.44      1.96 o 
   0   9   2      766.62      804.86      8.27 o 
   1   9   2      439.98      476.28      5.45 o 
   2   9   2        0.17        0.63      0.54 o 
   3   9   2      126.44      130.75      2.57 o 
   4   9   2      418.10      442.88      5.82 o 
   5   9   2      943.34      876.88     10.07 o 
   6   9   2       22.61       12.84      1.15 o 
   7   9   2      295.46      287.95      4.37 o 
   8   9   2      158.83      163.33      3.70 o 
   9   9   2      184.64      196.30      5.10 o 
  10   9   2      116.04      118.30      4.13 o 
  11   9   2      233.25      250.70      6.11 o 
  12   9   2      150.18      166.59      6.78 o 
  13   9   2        9.56        9.58      3.27 o 
 -14  10   2        3.07        2.65      1.71 o 
 -13  10   2        0.61        0.29      1.50 o 
 -12  10   2      123.45      119.88      4.37 o 
 -11  10   2        4.30        4.77      1.88 o 
 -10  10   2        3.70        2.83      1.59 o 
  -9  10   2       14.72       10.21      1.63 o 
  -8  10   2       91.33       75.41      3.12 o 
  -7  10   2      498.87      482.78     11.31 o 
  -6  10   2        6.04        2.44      1.16 o 
  -5  10   2        1.10        1.99      0.98 o 
  -4  10   2        1.41        3.59      0.72 o 
  -3  10   2     1777.84     1840.15     31.15 o 
  -2  10   2      195.70      191.02      3.40 o 
  -1  10   2     1088.87     1115.17     11.87 o 
   0  10   2        0.75        1.01      0.57 o 
   1  10   2      760.50      717.91      7.69 o 
   2  10   2      124.30      125.71      2.34 o 
   3  10   2      124.94      131.33      2.64 o 
   4  10   2      107.08      105.02      2.43 o 
   5  10   2      314.04      267.18      4.26 o 
   6  10   2      401.68      372.24      6.22 o 
   7  10   2       93.90       71.37      2.47 o 
   8  10   2        1.12        1.29      1.79 o 
   9  10   2      116.77      127.17      4.27 o 
  10  10   2       12.38       10.16      3.23 o 
  11  10   2       64.59       69.22      3.53 o 
  12  10   2        2.63        3.26      1.68 o 
  13  10   2       74.36       88.52      4.89 o 
 -14  11   2       18.00       17.87      2.52 o 
 -13  11   2       95.39      109.83      4.53 o 
 -12  11   2        2.05        0.54      2.05 o 
 -11  11   2       30.82       24.84      2.51 o 
 -10  11   2       10.35       11.48      1.93 o 
  -9  11   2      203.43      207.69      5.30 o 
  -8  11   2      272.06      249.38      5.71 o 
  -7  11   2      186.23      177.72      5.85 o 
  -6  11   2      565.53      508.50      8.40 o 
  -5  11   2      453.54      431.56      7.34 o 
  -4  11   2      144.36      157.54      4.64 o 
  -3  11   2        3.11        2.31      0.89 o 
  -2  11   2       35.16       30.17      1.19 o 
  -1  11   2       49.16       51.64      2.22 o 
   0  11   2      117.63       99.14      2.09 o 
   1  11   2      212.89      198.13      3.11 o 
   2  11   2      316.33      300.53      4.39 o 
   3  11   2       30.39       29.82      1.48 o 
   4  11   2      728.08      704.43      8.46 o 
   5  11   2     1486.93     1428.52     17.84 o 
   6  11   2        7.01        9.94      1.25 o 
   7  11   2        6.75        5.90      1.19 o 
   8  11   2      124.92      123.80      5.65 o 
   9  11   2        1.70        1.53      2.55 o 
  10  11   2       67.44       79.48      3.86 o 
  11  11   2       16.82       20.26      2.44 o 
  12  11   2       37.38       40.48      3.20 o 
 -13  12   2       24.16       28.98      3.06 o 
 -12  12   2      115.60      119.79      6.10 o 
 -11  12   2       21.71       19.50      2.40 o 
 -10  12   2       11.33        9.22      1.93 o 
  -9  12   2      520.51      468.95      8.76 o 
  -8  12   2      279.03      244.04      6.69 o 
  -7  12   2        1.00        1.27      1.34 o 
  -6  12   2      118.35      100.37      4.14 o 
  -5  12   2      268.16      258.13      6.72 o 
  -4  12   2       31.62       26.07      2.28 o 
  -3  12   2        6.69       11.66      1.17 o 
  -2  12   2      114.77      119.39      3.11 o 
  -1  12   2      181.09      161.44      2.87 o 
   0  12   2      215.49      172.90      2.90 o 
   1  12   2     1675.20     1512.61     14.81 o 
   2  12   2       16.38        8.55      1.50 o 
   3  12   2      280.24      269.69      4.25 o 
   4  12   2      113.05      102.30      2.52 o 
   5  12   2      235.53      186.12      4.12 o 
   6  12   2       26.09       21.13      1.79 o 
   7  12   2       12.77        6.76      1.58 o 
   8  12   2        4.41        8.05      1.70 o 
   9  12   2       26.54       27.04      5.23 o 
  10  12   2      137.07      150.10      5.22 o 
  11  12   2        0.96       -1.60      2.01 o 
  12  12   2       65.76       70.29      3.97 o 
 -13  13   2       57.34       55.63      3.83 o 
 -12  13   2        0.21       -0.39      1.53 o 
 -11  13   2      121.90      125.81      4.75 o 
 -10  13   2        0.67       -1.34      1.34 o 
  -9  13   2       38.74       30.02      2.64 o 
  -8  13   2      401.89      395.97      7.81 o 
  -7  13   2       87.51       82.95      3.44 o 
  -6  13   2      401.01      321.05      6.57 o 
  -5  13   2       37.39       37.13      2.68 o 
  -4  13   2     1382.08     1183.32     17.92 o 
  -3  13   2        3.59        2.50      0.94 o 
  -2  13   2      685.04      624.61     11.69 o 
  -1  13   2        8.50        7.60      0.86 o 
   0  13   2      603.20      555.64      6.55 o 
   1  13   2      394.40      341.70      4.66 o 
   2  13   2      817.79      739.25      8.83 o 
   3  13   2      657.09      579.34      7.36 o 
   4  13   2       12.19       12.68      1.38 o 
   5  13   2        1.82        1.29      1.00 o 
   6  13   2        7.56        7.54      1.46 o 
   7  13   2       10.35        9.18      2.10 o 
   8  13   2        4.92        2.65      2.70 o 
   9  13   2       35.28       35.80      2.83 o 
  10  13   2      109.32      100.45      4.22 o 
  11  13   2        5.77        5.75      2.25 o 
  12  13   2        1.28        1.05      1.95 o 
 -12  14   2       21.24       19.94      2.65 o 
 -11  14   2       70.96       72.17      8.76 o 
 -10  14   2       27.33       31.01      2.85 o 
  -9  14   2      263.88      262.26      6.53 o 
  -8  14   2       24.69       26.38      3.42 o 
  -7  14   2        3.78       -0.77      1.30 o 
  -6  14   2        3.36        5.17      1.47 o 
  -5  14   2       65.61       56.18      3.52 o 
  -4  14   2       32.48       39.05      2.79 o 
  -3  14   2       34.57       34.90      2.33 o 
  -2  14   2        8.46        6.75      1.12 o 
  -1  14   2      436.10      390.63      5.43 o 
   0  14   2        1.57        3.60      0.85 o 
   1  14   2       96.23       91.13      2.24 o 
   2  14   2      613.61      595.60      7.56 o 
   3  14   2        7.71        7.59      1.21 o 
   4  14   2       16.21       13.56      1.48 o 
   5  14   2       27.33       26.74      1.93 o 
   6  14   2       16.22       16.46      2.13 o 
   7  14   2       27.31       24.40      2.39 o 
   8  14   2        8.47        6.67      2.68 o 
   9  14   2        1.41        0.08      1.97 o 
  10  14   2        1.22       -1.64      1.64 o 
  11  14   2        8.54        5.29      3.99 o 
 -12  15   2       41.54       44.71      3.67 o 
 -11  15   2       16.13        8.74      2.18 o 
 -10  15   2       28.66       29.70      3.05 o 
  -9  15   2       66.76       62.41      4.59 o 
  -8  15   2       87.95       81.18      3.83 o 
  -7  15   2      110.77       98.09      3.91 o 
  -6  15   2      151.36      139.18      4.62 o 
  -5  15   2        0.41        4.11      2.91 o 
  -4  15   2      787.14      696.74     13.37 o 
  -3  15   2       24.46       22.60      2.40 o 
  -2  15   2        7.53        5.38      1.18 o 
  -1  15   2       12.26       13.93      2.73 o 
   0  15   2     1281.09     1116.29     12.56 o 
   1  15   2       20.99       21.85      1.46 o 
   2  15   2      431.11      382.18      6.38 o 
   3  15   2        4.02        5.88      1.18 o 
   4  15   2        2.86        3.70      1.09 o 
   5  15   2       42.17       35.53      2.62 o 
   6  15   2        1.85        3.72      1.49 o 
   7  15   2        0.94        0.66      1.44 o 
   8  15   2        7.49        4.16      1.84 o 
   9  15   2        1.56       -1.75      1.89 o 
  10  15   2      198.41      201.09      6.24 o 
 -11  16   2      142.12      145.47      5.46 o 
 -10  16   2       41.04       45.76      3.75 o 
  -9  16   2        4.72        3.74      1.81 o 
  -8  16   2       24.93       33.08      3.13 o 
  -7  16   2        3.94        4.27      1.67 o 
  -6  16   2      201.18      201.19      5.48 o 
  -5  16   2       18.57        9.83      1.88 o 
  -4  16   2      358.37      351.53      7.92 o 
  -3  16   2      215.62      198.65      6.37 o 
  -2  16   2        6.38        3.70      1.19 o 
  -1  16   2        4.48        5.38      1.19 o 
   0  16   2       58.85       58.52      2.59 o 
   1  16   2       36.99       26.52      1.67 o 
   2  16   2        0.26       -0.59      0.99 o 
   3  16   2      348.05      310.23      5.76 o 
   4  16   2       58.75       57.80      2.64 o 
   5  16   2       24.78       22.76      2.83 o 
   6  16   2       24.04       22.61      2.52 o 
   7  16   2       73.49       72.21      3.59 o 
   8  16   2       30.39       34.79      3.02 o 
   9  16   2       63.50       70.71      4.17 o 
  10  16   2      191.09      213.61      6.55 o 
 -10  17   2       12.39       12.80      4.55 o 
  -9  17   2       44.49       40.85      3.40 o 
  -8  17   2       45.87       43.85      3.35 o 
  -7  17   2       29.05       28.28      4.47 o 
  -6  17   2        0.99       -0.06      1.37 o 
  -5  17   2       17.71       15.21      2.26 o 
  -4  17   2      178.10      155.58      5.16 o 
  -3  17   2      143.52      135.63      6.71 o 
  -2  17   2        2.34        2.90      1.39 o 
  -1  17   2       25.25       33.29      2.19 o 
   0  17   2        2.38        4.23      1.44 o 
   1  17   2       97.77       94.94      3.39 o 
   2  17   2        0.95        1.72      1.05 o 
   3  17   2        2.43        4.00      1.16 o 
   4  17   2       67.86       74.91      3.54 o 
   5  17   2       68.75       77.83      7.15 o 
   6  17   2      115.74      124.56      4.82 o 
   7  17   2        1.97        1.89      1.67 o 
   8  17   2       72.91       74.96      5.32 o 
   9  17   2       49.25       54.42      3.89 o 
  -9  18   2       19.55       22.75      2.85 o 
  -8  18   2      122.44      115.59      4.83 o 
  -7  18   2        9.34        9.80      2.15 o 
  -6  18   2       11.28       13.29      2.09 o 
  -5  18   2       30.32       31.98      3.03 o 
  -4  18   2       14.57       11.46      2.07 o 
  -3  18   2        0.08        1.46      1.54 o 
  -2  18   2       54.96       66.97      4.52 o 
  -1  18   2        0.01        1.12      1.76 o 
   0  18   2       83.43       89.85      3.74 o 
   1  18   2        5.89        2.93      2.34 o 
   2  18   2       36.84       36.80      3.11 o 
   3  18   2        0.66        1.42      1.13 o 
   4  18   2       32.92       35.82      2.90 o 
   5  18   2        7.79        5.48      1.75 o 
   6  18   2       50.83       52.12      3.90 o 
   7  18   2      157.11      162.92      5.33 o 
   8  18   2       66.11       72.59      5.78 o 
  -8  19   2        0.75       -0.04      2.32 o 
  -7  19   2      195.70      195.20      6.10 o 
  -6  19   2       13.89       15.55      2.40 o 
  -5  19   2       22.65       20.24      2.82 o 
  -4  19   2        0.55        1.78      1.64 o 
  -3  19   2      102.49      105.63      4.52 o 
  -2  19   2       51.46       47.99      4.51 o 
  -1  19   2        2.73        4.26      2.29 o 
   0  19   2        9.45       13.01      2.38 o 
   1  19   2        0.28       -0.69      1.53 o 
   2  19   2       25.64       32.80      2.85 o 
   3  19   2       20.41       20.42      4.06 o 
   4  19   2       12.19       13.54      2.09 o 
   5  19   2       85.80       89.80      4.23 o 
   6  19   2       74.33       83.41      6.82 o 
   7  19   2        1.21        2.47      1.56 o 
  -7  20   2      125.83      137.53      5.47 o 
  -6  20   2       87.45       96.85      6.61 o 
  -5  20   2       79.28       87.11      4.56 o 
  -4  20   2       74.21       73.09      6.66 o 
  -3  20   2        3.83        3.74      2.43 o 
  -2  20   2        9.94        9.76      2.79 o 
  -1  20   2      117.69      119.12      6.29 o 
   0  20   2       28.28       33.81      3.94 o 
   1  20   2       25.17       22.81      5.07 o 
   2  20   2       29.31       53.59      5.84 o 
   3  20   2      144.65      144.32      6.69 o 
   4  20   2        2.83        2.53      3.01 o 
   5  20   2        0.93        3.90      3.22 o 
   6  20   2      151.93      187.92      6.28 o 
  -5  21   2       96.02       93.57     10.12 o 
  -4  21   2      111.01      130.99      7.50 o 
  -3  21   2        0.17        2.03      2.64 o 
  -2  21   2       24.90       30.86      4.04 o 
  -1  21   2      120.96      141.24     14.65 o 
   0  21   2        0.03        0.09      2.84 o 
   1  21   2        0.08        1.32      3.20 o 
   2  21   2      272.14      287.47     11.90 o 
   3  21   2       21.69       27.14      3.76 o 
   4  21   2       97.82       95.55      8.94 o 
  -3  22   2      117.88      146.27      7.52 o 
  -2  22   2       43.39       35.98      4.45 o 
  -1  22   2        2.38       -1.55      2.44 o 
   0  22   2      224.98      255.49     11.73 o 
   2  22   2        2.93        5.54      3.01 o 
 -16   1   3       20.48       18.06      5.52 o 
 -15   1   3        0.45        3.60      1.76 o 
 -14   1   3      114.58      124.61      4.29 o 
 -13   1   3      223.57      212.65      5.43 o 
 -12   1   3      924.28      918.84     13.66 o 
 -11   1   3      210.22      204.27      4.03 o 
 -10   1   3        3.50        3.54      0.81 o 
  -9   1   3      300.40      334.09      4.41 o 
  -8   1   3      560.60      571.14      6.42 o 
  -7   1   3       13.28       15.76      1.02 o 
  -6   1   3        0.31        0.35      0.43 o 
  -5   1   3        8.54       12.89      0.74 o 
  -4   1   3      203.48      190.52      2.57 o 
  -3   1   3        0.10       -0.14      0.38 o 
  -2   1   3      262.40      267.74      3.58 o 
  -1   1   3      807.85      851.44      8.17 o 
   0   1   3       52.85       48.45      1.25 o 
   1   1   3        7.13        7.00      0.82 o 
   2   1   3     1016.65     1145.15     10.74 o 
   3   1   3      601.51      639.94      7.62 o 
   4   1   3       48.95       63.86      1.73 o 
   5   1   3       14.08       24.15      1.06 o 
   6   1   3        5.81        4.05      0.70 o 
   7   1   3       31.80       33.98      1.50 o 
   8   1   3       19.98       17.74      1.24 o 
   9   1   3        1.68       -0.02      0.76 o 
  10   1   3        3.35        4.89      1.01 o 
  11   1   3      234.12      264.52      8.01 o 
  12   1   3      184.00      223.20      5.38 o 
  13   1   3        3.41        2.85      1.46 o 
  14   1   3        1.46        3.57      1.85 o 
 -16   2   3       10.37        4.84      3.02 o 
 -15   2   3       17.67       18.86      2.76 o 
 -14   2   3        2.82        5.64      1.97 o 
 -13   2   3        6.75        6.25      1.55 o 
 -12   2   3      102.05       98.58      2.92 o 
 -11   2   3       42.49       41.15      1.97 o 
 -10   2   3       17.58       16.49      1.32 o 
  -9   2   3        7.16        4.51      0.73 o 
  -8   2   3       81.14       85.39      1.84 o 
  -7   2   3      851.05      892.38      9.06 o 
  -6   2   3       17.10       18.75      0.89 o 
  -5   2   3      196.71      211.03      2.81 o 
  -4   2   3      630.89      683.89      6.92 o 
  -3   2   3      254.44      279.22      3.41 o 
  -2   2   3       57.55       72.32      1.41 o 
  -1   2   3      386.44      388.42      4.23 o 
   0   2   3      546.13      585.88      6.55 o 
   1   2   3       96.75      108.30      1.66 o 
   2   2   3       60.94       69.49      1.30 o 
   3   2   3       53.28       58.29      1.30 o 
   4   2   3        0.77        0.07      0.42 o 
   5   2   3        0.01       -0.55      0.55 o 
   6   2   3      287.83      266.19      4.04 o 
   7   2   3     1832.89     1823.15     17.65 o 
   8   2   3        0.71        0.83      0.73 o 
   9   2   3       16.39       14.21      2.07 o 
  10   2   3       10.03       12.58      1.27 o 
  11   2   3       70.57       78.05      3.15 o 
  12   2   3       56.37       54.48      2.92 o 
  13   2   3        1.13        2.71      1.78 o 
  14   2   3       26.83       42.26      3.52 o 
 -15   3   3        0.85        0.76      1.69 o 
 -14   3   3        8.61        8.10      2.09 o 
 -13   3   3      169.06      170.15      4.67 o 
 -12   3   3      200.58      181.43      3.99 o 
 -11   3   3       71.17       79.14      2.53 o 
 -10   3   3       76.91       68.37      2.25 o 
  -9   3   3      281.92      276.64      4.57 o 
  -8   3   3       47.97       51.44      1.41 o 
  -7   3   3       84.16       89.99      1.75 o 
  -6   3   3      138.30      140.40      2.20 o 
  -5   3   3      260.74      269.90      3.37 o 
  -4   3   3       37.71       35.96      1.40 o 
  -3   3   3      125.05      123.33      2.54 o 
  -2   3   3      180.89      183.05      2.49 o 
  -1   3   3      155.85      165.33      2.58 o 
   0   3   3      242.18      263.81      3.15 o 
   1   3   3      916.47     1001.50     10.51 o 
   2   3   3     1111.71     1155.27     12.01 o 
   3   3   3      694.01      800.42      8.08 o 
   4   3   3      247.62      258.87      3.47 o 
   5   3   3      345.08      363.15      4.56 o 
   6   3   3       80.07       82.00      2.19 o 
   7   3   3       90.24       78.45      2.08 o 
   8   3   3      112.86      119.20      2.67 o 
   9   3   3       96.80      114.10      2.71 o 
  10   3   3        6.52        3.91      0.99 o 
  11   3   3       32.55       38.91      2.53 o 
  12   3   3       82.56       89.79      3.52 o 
  13   3   3       21.25       24.68      2.82 o 
  14   3   3        0.00        6.38      2.42 o 
 -15   4   3       81.06       91.93      5.13 o 
 -14   4   3        0.56       -0.58      1.64 o 
 -13   4   3       13.51       16.31      3.00 o 
 -12   4   3       54.97       51.48      2.77 o 
 -11   4   3       18.16       16.16      1.42 o 
 -10   4   3        0.27       -0.31      0.76 o 
  -9   4   3      229.84      209.55      3.84 o 
  -8   4   3        2.44        2.22      0.76 o 
  -7   4   3      493.52      505.30      7.30 o 
  -6   4   3     1033.17     1056.80     10.39 o 
  -5   4   3       27.45       36.33      1.06 o 
  -4   4   3      399.37      406.10      5.24 o 
  -3   4   3      225.73      215.13      2.85 o 
  -2   4   3     1316.16     1340.20     12.58 o 
  -1   4   3      198.17      211.86      3.08 o 
   0   4   3       23.07       19.18      1.06 o 
   1   4   3      403.59      438.92      5.28 o 
   2   4   3      232.90      249.82      3.55 o 
   3   4   3       15.92        9.92      0.83 o 
   4   4   3      149.49      159.89      2.98 o 
   5   4   3       91.92       90.86      2.04 o 
   6   4   3      947.06      951.94      9.99 o 
   7   4   3      951.71      916.11      9.87 o 
   8   4   3      369.37      305.00      4.57 o 
   9   4   3       52.35       42.04      1.91 o 
  10   4   3        1.01        1.71      0.88 o 
  11   4   3        3.22        3.29      1.39 o 
  12   4   3       13.45       19.75      2.55 o 
  13   4   3        0.50        2.53      2.80 o 
  14   4   3      120.15      140.78     12.18 o 
 -15   5   3       12.61       13.38      2.67 o 
 -14   5   3        8.39        7.28      1.73 o 
 -13   5   3       14.81       11.58      1.78 o 
 -12   5   3       38.57       35.38      2.46 o 
 -11   5   3        3.28        4.83      1.28 o 
 -10   5   3      159.89      152.27      3.35 o 
  -9   5   3       20.24       19.01      1.34 o 
  -8   5   3      149.61      179.97      3.51 o 
  -7   5   3        1.21        2.48      0.71 o 
  -6   5   3        0.25        0.47      0.59 o 
  -5   5   3      794.89      834.02      8.36 o 
  -4   5   3      127.95      138.31      2.66 o 
  -3   5   3       19.97       21.25      1.00 o 
  -2   5   3        2.12        2.19      0.50 o 
  -1   5   3      113.23      128.61      2.44 o 
   0   5   3      271.72      267.06      4.12 o 
   1   5   3      262.92      275.87      3.81 o 
   2   5   3     1064.85     1156.57     12.20 o 
   3   5   3      146.05      158.64      2.82 o 
   4   5   3      101.42       97.70      2.08 o 
   5   5   3      364.16      367.11      4.79 o 
   6   5   3      100.70       99.31      2.32 o 
   7   5   3        1.79        1.82      0.81 o 
   8   5   3      349.45      364.29      5.18 o 
   9   5   3       86.63       91.77      2.55 o 
  10   5   3       40.50       38.58      2.10 o 
  11   5   3       61.52       60.54      2.95 o 
  12   5   3       37.35       47.71      3.59 o 
  13   5   3      135.15      158.30      7.12 o 
 -15   6   3        1.00       -0.24      1.81 o 
 -14   6   3        0.02       -0.07      1.42 o 
 -13   6   3        4.11        4.13      1.49 o 
 -12   6   3      185.73      180.50      4.85 o 
 -11   6   3      151.37      149.83      4.26 o 
 -10   6   3      677.89      639.05     10.00 o 
  -9   6   3       96.03       91.98      3.13 o 
  -8   6   3      216.38      204.47      4.97 o 
  -7   6   3       12.06       11.07      0.99 o 
  -6   6   3        5.64        7.00      0.87 o 
  -5   6   3      651.13      671.30      6.95 o 
  -4   6   3        1.75        2.52      0.61 o 
  -3   6   3      696.05      734.64      7.52 o 
  -2   6   3        0.22        0.76      0.49 o 
  -1   6   3       91.75       99.70      2.35 o 
   0   6   3        4.43        8.75      0.78 o 
   1   6   3        7.70        9.09      0.72 o 
   2   6   3        7.64       15.01      1.17 o 
   3   6   3      158.43      164.78      2.95 o 
   4   6   3      133.08      143.35      2.61 o 
   5   6   3       14.56       14.31      1.12 o 
   6   6   3       10.50       10.37      1.05 o 
   7   6   3      968.76      918.38     10.03 o 
   8   6   3      485.26      420.31      5.74 o 
   9   6   3       22.65       24.60      1.59 o 
  10   6   3       11.82       10.30      1.25 o 
  11   6   3       38.13       37.36      3.01 o 
  12   6   3       52.91       49.92      4.59 o 
  13   6   3        1.98        3.13      2.71 o 
 -15   7   3       96.62      105.45      4.44 o 
 -14   7   3        3.68        0.46      1.48 o 
 -13   7   3       91.73       92.24      3.86 o 
 -12   7   3      151.14      156.55      4.67 o 
 -11   7   3        3.41        3.53      1.34 o 
 -10   7   3      219.29      202.84      4.99 o 
  -9   7   3      715.80      682.14     10.43 o 
  -8   7   3      595.28      562.78      8.87 o 
  -7   7   3      617.22      628.18      8.42 o 
  -6   7   3      263.76      267.86      4.18 o 
  -5   7   3       80.76       83.06      2.07 o 
  -4   7   3      526.99      603.24     10.02 o 
  -3   7   3       27.57       32.84      1.11 o 
  -2   7   3     1108.33     1225.74     12.78 o 
  -1   7   3        6.74        4.76      0.68 o 
   0   7   3       61.99       86.26      1.94 o 
   1   7   3      430.07      437.44      5.09 o 
   2   7   3      255.73      305.09      4.31 o 
   3   7   3      626.24      653.09      7.79 o 
   4   7   3      438.70      431.36      5.79 o 
   5   7   3       37.21       45.07      1.72 o 
   6   7   3       85.33       80.59      2.23 o 
   7   7   3      169.67      172.65      3.32 o 
   8   7   3        4.70        4.30      1.08 o 
   9   7   3       14.20       12.01      1.30 o 
  10   7   3      126.64      132.08      3.22 o 
  11   7   3        0.32        0.83      2.06 o 
  12   7   3       83.52       93.57      5.58 o 
  13   7   3       92.68      109.84      6.19 o 
 -15   8   3       69.92       68.91      3.89 o 
 -14   8   3        0.61        0.53      1.45 o 
 -13   8   3       24.11       17.16      2.22 o 
 -12   8   3      328.90      316.17      6.93 o 
 -11   8   3       50.71       50.36      2.92 o 
 -10   8   3      303.86      278.83      6.15 o 
  -9   8   3      315.61      300.66      6.15 o 
  -8   8   3      147.38      132.59      4.35 o 
  -7   8   3        0.47        2.33      1.12 o 
  -6   8   3      334.27      338.83      6.20 o 
  -5   8   3        5.79        8.21      1.19 o 
  -4   8   3      696.84      719.16     13.18 o 
  -3   8   3       20.58       29.46      1.14 o 
  -2   8   3      319.09      342.48      4.91 o 
  -1   8   3        4.67        4.46      0.71 o 
   0   8   3      322.04      317.90      4.41 o 
   1   8   3        8.55        9.15      0.80 o 
   2   8   3      427.48      447.71      5.77 o 
   3   8   3       26.09       31.15      1.49 o 
   4   8   3     1761.15     1724.77     18.04 o 
   5   8   3        0.76        0.69      0.78 o 
   6   8   3      347.38      352.83      5.37 o 
   7   8   3       38.93       40.81      1.85 o 
   8   8   3       26.67       29.04      1.69 o 
   9   8   3       92.08       85.75      2.62 o 
  10   8   3      111.37      116.71      4.31 o 
  11   8   3      215.82      229.47      8.24 o 
  12   8   3        1.66        4.92      3.85 o 
  13   8   3      128.59      152.18      7.31 o 
 -14   9   3      115.83      122.04      5.68 o 
 -13   9   3       98.22       88.85      4.06 o 
 -12   9   3       23.45       27.52      2.60 o 
 -11   9   3      197.40      183.43      5.10 o 
 -10   9   3      188.19      169.71      4.75 o 
  -9   9   3       42.48       39.52      2.56 o 
  -8   9   3       20.23       16.32      1.85 o 
  -7   9   3        6.22        1.78      1.18 o 
  -6   9   3       74.00       74.46      4.31 o 
  -5   9   3       18.69       21.79      1.75 o 
  -4   9   3      297.08      286.70      4.71 o 
  -3   9   3      354.41      366.75      5.44 o 
  -2   9   3       41.93       37.35      1.34 o 
  -1   9   3      560.89      556.25      6.72 o 
   0   9   3      416.47      424.76      5.52 o 
   1   9   3       42.73       52.11      1.55 o 
   2   9   3      224.13      216.89      3.57 o 
   3   9   3      286.76      270.20      4.21 o 
   4   9   3      207.99      179.65      3.42 o 
   5   9   3       19.57       16.61      1.27 o 
   6   9   3      148.94      114.48      2.70 o 
   7   9   3      112.89      113.05      2.79 o 
   8   9   3       18.19       21.42      2.26 o 
   9   9   3       68.79       72.95      3.96 o 
  10   9   3       18.24       24.98      2.41 o 
  11   9   3        3.62        8.67      3.05 o 
  12   9   3       71.47       91.92      5.78 o 
 -14  10   3        7.08        6.28      1.95 o 
 -13  10   3        0.31        0.94      1.63 o 
 -12  10   3        2.91        4.05      1.70 o 
 -11  10   3        9.10       12.89      2.38 o 
 -10  10   3      113.23       97.32      3.77 o 
  -9  10   3      109.14      100.65      5.23 o 
  -8  10   3      194.94      194.06      4.92 o 
  -7  10   3       22.07       19.36      1.92 o 
  -6  10   3      358.27      333.21      6.40 o 
  -5  10   3       36.18       36.70      2.61 o 
  -4  10   3       72.23       81.45      2.10 o 
  -3  10   3      352.61      395.08      5.62 o 
  -2  10   3       41.34       42.74      1.45 o 
  -1  10   3      147.92      131.25      2.61 o 
   0  10   3      421.66      431.43      5.68 o 
   1  10   3       37.02       33.94      1.39 o 
   2  10   3        4.69        4.79      0.83 o 
   3  10   3      122.07      112.36      2.61 o 
   4  10   3      227.26      214.78      3.84 o 
   5  10   3      228.37      191.78      4.24 o 
   6  10   3      131.95      122.94      2.87 o 
   7  10   3      243.75      226.88      5.80 o 
   8  10   3       56.60       64.20      2.62 o 
   9  10   3       82.10       84.03      3.65 o 
  10  10   3       10.28        7.33      2.34 o 
  11  10   3       27.31       28.07      4.51 o 
  12  10   3        3.88        7.02      2.76 o 
 -14  11   3        0.36        0.69      2.03 o 
 -13  11   3        5.09        4.09      1.85 o 
 -12  11   3       73.92       65.29      4.10 o 
 -11  11   3       16.37       10.81      2.06 o 
 -10  11   3      106.41      102.16      4.02 o 
  -9  11   3      179.30      178.54      5.03 o 
  -8  11   3        2.98        4.53      1.42 o 
  -7  11   3      109.37       99.67      3.60 o 
  -6  11   3       79.87       67.06      2.96 o 
  -5  11   3     1597.36     1475.65     19.01 o 
  -4  11   3        0.23       -0.06      0.84 o 
  -3  11   3        4.86        5.12      0.70 o 
  -2  11   3       18.25       16.21      1.08 o 
  -1  11   3      203.05      202.56      3.64 o 
   0  11   3        0.44        1.04      0.73 o 
   1  11   3      334.14      334.91      4.54 o 
   2  11   3      287.20      276.92      4.36 o 
   3  11   3      172.28      170.16      3.33 o 
   4  11   3       90.20       69.81      2.30 o 
   5  11   3      807.63      761.26      9.68 o 
   6  11   3      493.96      426.16      5.87 o 
   7  11   3       61.31       57.56      2.48 o 
   8  11   3      174.75      150.12      5.10 o 
   9  11   3      199.31      218.42      5.75 o 
  10  11   3       12.07       11.09      2.70 o 
  11  11   3        7.80        8.63      2.76 o 
  12  11   3       20.01       26.62      3.79 o 
 -13  12   3        5.59        4.63      1.84 o 
 -12  12   3       16.16       12.55      2.26 o 
 -11  12   3        2.70       -1.46      1.46 o 
 -10  12   3       13.43       14.11      2.56 o 
  -9  12   3      269.25      264.34      6.35 o 
  -8  12   3      245.81      223.91      5.68 o 
  -7  12   3       60.51       53.74      2.93 o 
  -6  12   3      189.28      158.59      4.41 o 
  -5  12   3      640.75      626.22      9.89 o 
  -4  12   3      152.33      128.57      4.11 o 
  -3  12   3        2.44        2.79      1.03 o 
  -2  12   3      830.66      811.91      9.39 o 
  -1  12   3      350.67      356.84      5.66 o 
   0  12   3      286.93      275.72      4.33 o 
   1  12   3     1072.02     1083.71     12.23 o 
   2  12   3       11.01       12.82      1.18 o 
   3  12   3       27.77       27.55      1.63 o 
   4  12   3       65.18       58.47      2.30 o 
   5  12   3     1002.73      914.46     10.99 o 
   6  12   3       21.62       14.62      1.52 o 
   7  12   3      164.59      179.04      4.17 o 
   8  12   3        0.24       -1.28      1.28 o 
   9  12   3       12.79       16.20      2.31 o 
  10  12   3        3.09        0.09      5.43 o 
  11  12   3        0.32        1.98      2.23 o 
 -13  13   3       61.13       60.96      4.79 o 
 -12  13   3      157.31      159.28      5.74 o 
 -11  13   3       90.75       84.70      5.55 o 
 -10  13   3       42.08       42.50      4.20 o 
  -9  13   3       14.37       16.55      2.20 o 
  -8  13   3       20.19       20.16      2.34 o 
  -7  13   3       36.08       40.42      2.82 o 
  -6  13   3      106.72      111.90      3.88 o 
  -5  13   3       59.09       59.45      3.15 o 
  -4  13   3       89.69       74.76      3.37 o 
  -3  13   3      156.68      166.53      3.67 o 
  -2  13   3      237.11      232.43      4.81 o 
  -1  13   3        8.66        7.20      1.20 o 
   0  13   3      128.15      137.29      2.94 o 
   1  13   3       47.91       48.19      1.76 o 
   2  13   3       30.16       27.00      1.64 o 
   3  13   3        0.23       -0.80      0.80 o 
   4  13   3      420.73      411.21      6.08 o 
   5  13   3        1.31        1.51      1.11 o 
   6  13   3       82.25       82.25      3.82 o 
   7  13   3       24.50       26.90      2.49 o 
   8  13   3      219.55      235.11      6.10 o 
   9  13   3       18.24       18.29      3.06 o 
  10  13   3       35.59       34.36      3.99 o 
  11  13   3        9.94        8.53      3.74 o 
 -12  14   3        4.13        1.20      1.85 o 
 -11  14   3        7.80       11.11      2.92 o 
 -10  14   3        6.67        7.31      1.92 o 
  -9  14   3       26.09       20.25      2.53 o 
  -8  14   3      176.85      171.29      5.56 o 
  -7  14   3        5.32        5.58      1.58 o 
  -6  14   3      132.19      134.27      4.79 o 
  -5  14   3       57.35       58.38      3.00 o 
  -4  14   3      324.40      291.25      6.87 o 
  -3  14   3      268.92      259.08      6.32 o 
  -2  14   3      148.38      142.90      3.54 o 
  -1  14   3      397.67      341.52      5.92 o 
   0  14   3      174.31      148.31      3.55 o 
   1  14   3        0.92        0.31      0.93 o 
   2  14   3        9.90       10.85      1.18 o 
   3  14   3      252.20      224.64      4.14 o 
   4  14   3       23.33       21.24      2.48 o 
   5  14   3        0.25        0.26      1.05 o 
   6  14   3       84.87       74.49      3.27 o 
   7  14   3       13.81        8.69      1.94 o 
   8  14   3      113.55      112.28      6.73 o 
   9  14   3       48.76       56.62      3.54 o 
  10  14   3       48.09       51.83      8.35 o 
 -11  15   3      239.06      240.74      6.93 o 
 -10  15   3       78.63       83.86      4.19 o 
  -9  15   3        0.93        2.11      1.82 o 
  -8  15   3       54.80       52.62      4.16 o 
  -7  15   3       19.16       15.71      2.72 o 
  -6  15   3       79.54       80.73      4.51 o 
  -5  15   3       54.86       61.55      4.48 o 
  -4  15   3      118.23      122.14      4.47 o 
  -3  15   3       90.27       85.32      3.69 o 
  -2  15   3        1.45        3.51      1.16 o 
  -1  15   3       73.88       78.67      2.79 o 
   0  15   3      132.01      154.36      3.27 o 
   1  15   3       48.68       57.18      2.08 o 
   2  15   3       44.79       51.30      3.39 o 
   3  15   3      109.23      101.36      3.21 o 
   4  15   3      190.22      192.85      4.48 o 
   5  15   3       49.56       52.25      3.73 o 
   6  15   3       51.25       44.40      2.93 o 
   7  15   3        1.18        1.92      1.56 o 
   8  15   3      119.48      127.61      4.77 o 
   9  15   3       33.61       27.84      4.22 o 
  10  15   3       28.04       21.71      6.81 o 
 -11  16   3       20.65       15.68      2.63 o 
 -10  16   3       10.98       11.93      2.35 o 
  -9  16   3       13.21       10.44      2.29 o 
  -8  16   3       42.44       42.90      4.34 o 
  -7  16   3       43.13       32.82      2.82 o 
  -6  16   3      230.57      240.44      6.17 o 
  -5  16   3       59.66       56.05      3.13 o 
  -4  16   3      221.32      228.29      6.33 o 
  -3  16   3        4.44        2.66      2.13 o 
  -2  16   3      177.98      158.59      4.99 o 
  -1  16   3      163.15      154.51      3.93 o 
   0  16   3      105.02       93.60      3.10 o 
   1  16   3       10.58       14.54      1.32 o 
   2  16   3        0.92        1.56      1.08 o 
   3  16   3        9.76       13.26      1.56 o 
   4  16   3       39.95       42.48      2.46 o 
   5  16   3        0.95        2.92      1.54 o 
   6  16   3       80.25       87.74      4.17 o 
   7  16   3       52.53       52.11      3.35 o 
   8  16   3       33.02       28.83      2.83 o 
   9  16   3      130.25      123.45      7.80 o 
 -10  17   3       24.40       17.62      3.81 o 
  -9  17   3       34.02       32.49      3.18 o 
  -8  17   3       16.27       14.33      2.42 o 
  -7  17   3       29.85       31.85      2.96 o 
  -6  17   3       53.81       58.10      3.65 o 
  -5  17   3       22.11       21.93      2.38 o 
  -4  17   3       80.00       69.49      4.65 o 
  -3  17   3      276.46      271.97      7.04 o 
  -2  17   3      124.10      138.12      4.85 o 
  -1  17   3       17.06       18.94      1.83 o 
   0  17   3        1.08        1.10      1.38 o 
   1  17   3        0.10       -0.25      1.29 o 
   2  17   3        3.56        5.39      1.29 o 
   3  17   3      167.63      168.46      4.32 o 
   4  17   3       47.16       50.37      2.70 o 
   5  17   3       11.11       13.10      2.25 o 
   6  17   3        0.62        2.49      1.70 o 
   7  17   3       31.71       32.60      2.96 o 
   8  17   3       63.18       59.82      7.62 o 
  -9  18   3       19.85       14.20      2.65 o 
  -8  18   3       26.46       23.46      2.82 o 
  -7  18   3        2.09        0.67      1.72 o 
  -6  18   3       17.98       15.86      2.45 o 
  -5  18   3       61.01       62.52      3.53 o 
  -4  18   3       29.18       33.08      2.99 o 
  -3  18   3      100.77      115.45      5.66 o 
  -2  18   3       29.06       36.37      3.05 o 
  -1  18   3      154.62      151.18      6.25 o 
   0  18   3       99.29      104.74      5.72 o 
   1  18   3       13.93       16.68      4.92 o 
   2  18   3       10.60       11.44      5.35 o 
   3  18   3       33.64       35.16      2.43 o 
   4  18   3       12.30       10.66      2.05 o 
   5  18   3      115.05      132.40      7.58 o 
   6  18   3      197.18      211.08      6.63 o 
   7  18   3       29.28       30.38      4.63 o 
  -8  19   3       14.16       18.49      3.32 o 
  -7  19   3      117.50      132.01      6.32 o 
  -6  19   3       49.38       54.00      3.60 o 
  -5  19   3       11.22       11.09      2.19 o 
  -4  19   3       18.45       17.72      2.56 o 
  -3  19   3       14.66       20.27      2.93 o 
  -2  19   3      104.70      108.26      8.59 o 
  -1  19   3       52.30       57.38      4.88 o 
   0  19   3        0.07        0.91      1.58 o 
   1  19   3        0.51       -1.64      1.64 o 
   2  19   3       23.74       27.93      3.11 o 
   3  19   3       74.54       76.98      5.11 o 
   4  19   3       59.56       58.83      6.10 o 
   5  19   3       93.55       95.29      4.73 o 
   6  19   3       21.29       22.33      2.46 o 
  -6  20   3        4.66        6.78      2.78 o 
  -5  20   3       93.78      109.08      4.80 o 
  -4  20   3       19.03       26.24      3.80 o 
  -3  20   3       18.98       30.54      8.12 o 
  -2  20   3        0.07       -1.83      2.00 o 
  -1  20   3       13.82       12.22      3.50 o 
   0  20   3      240.55      258.88      9.13 o 
   1  20   3       44.16       50.18      4.00 o 
   2  20   3       97.81      101.25      7.31 o 
   3  20   3       10.28        4.51      3.09 o 
   4  20   3        3.93       -2.04      2.05 o 
   5  20   3        2.64        6.79      2.69 o 
  -5  21   3      190.01      196.79     17.77 o 
  -4  21   3       73.95       78.79      6.00 o 
  -3  21   3       94.09       99.02      6.38 o 
  -2  21   3       72.31       77.61      6.10 o 
  -1  21   3        0.02        0.80      3.42 o 
   0  21   3       11.38       11.47      4.08 o 
   1  21   3        9.56        8.47      3.74 o 
   2  21   3      218.18      222.23     10.36 o 
   3  21   3       31.78       32.19      5.16 o 
 -15   0   4      501.95      504.62     22.65 o 
 -14   0   4      237.73      252.81      8.91 o 
 -13   0   4      306.92      283.47     14.61 o 
 -12   0   4      252.55      251.14      8.27 o 
 -11   0   4      634.63      642.09     19.73 o 
 -10   0   4      255.31      220.29      5.08 o 
  -9   0   4        0.38        1.17      0.94 o 
  -8   0   4       40.97       65.95      2.46 o 
  -7   0   4      129.92      111.99      3.07 o 
  -6   0   4      759.09      786.55     11.63 o 
  -5   0   4      220.51      199.34      4.11 o 
  -4   0   4     6137.56     6470.92     91.35 o 
  -3   0   4      830.56      939.09     13.08 o 
  -2   0   4      449.58      493.21      7.62 o 
  -1   0   4       56.31       42.57      2.27 o 
   0   0   4       39.19       53.23      1.61 o 
   1   0   4     4458.07     4710.62     70.57 o 
   2   0   4       26.05       36.70      2.48 o 
   3   0   4       68.32       69.07      3.28 o 
   4   0   4        6.12        9.10      1.72 o 
   5   0   4      122.36      127.51      3.10 o 
   6   0   4        8.79        7.38      1.12 o 
   7   0   4      154.76      132.95      5.14 o 
   8   0   4       21.67       30.83      3.48 o 
   9   0   4       81.74       79.72      4.55 o 
  10   0   4       54.88       54.74      4.36 o 
  11   0   4       94.79      104.68      5.51 o 
  12   0   4       14.48       18.39      3.11 o 
  13   0   4      162.32      200.93      7.99 o 
 -15   1   4        6.84       12.64      3.86 o 
 -14   1   4        2.34        3.10      1.86 o 
 -13   1   4      109.20      112.60      4.04 o 
 -12   1   4        5.73        8.26      1.56 o 
 -11   1   4       38.05       52.42      3.49 o 
 -10   1   4        2.31        2.70      0.75 o 
  -9   1   4      656.56      622.83      7.15 o 
  -8   1   4      198.71      206.72      3.23 o 
  -7   1   4        0.14        0.59      0.54 o 
  -6   1   4      231.88      243.71      3.38 o 
  -5   1   4      297.35      330.39      4.11 o 
  -4   1   4     2412.69     2466.41     22.48 o 
  -3   1   4     1617.86     1735.67     16.16 o 
  -2   1   4        9.93       12.87      1.11 o 
  -1   1   4      763.89      788.51      7.92 o 
   0   1   4     2518.47     2645.04     33.85 o 
   1   1   4     1082.13     1094.94     13.05 o 
   2   1   4      843.84      883.23     11.00 o 
   3   1   4     1294.37     1335.48     15.81 o 
   4   1   4       21.91       21.52      1.65 o 
   5   1   4       42.64       44.56      1.30 o 
   6   1   4      141.24      142.80      2.60 o 
   7   1   4      613.89      582.46      8.81 o 
   8   1   4       42.46       33.77      2.74 o 
   9   1   4       22.95       18.78      1.93 o 
  10   1   4        4.05        7.43      1.66 o 
  11   1   4       55.63       51.28      3.07 o 
  12   1   4       22.84       22.08      2.36 o 
  13   1   4        1.00        2.29      1.60 o 
 -15   2   4        0.24        1.35      1.79 o 
 -14   2   4        6.97        4.02      2.95 o 
 -13   2   4        3.14        1.84      1.42 o 
 -12   2   4      246.62      264.85      5.04 o 
 -11   2   4       10.35        9.87      1.26 o 
 -10   2   4      244.97      227.33      4.29 o 
  -9   2   4        2.88        1.68      0.67 o 
  -8   2   4      904.44      883.72      9.30 o 
  -7   2   4      143.99      162.48      2.67 o 
  -6   2   4       17.19       16.17      0.96 o 
  -5   2   4        6.24        6.88      0.83 o 
  -4   2   4     2625.56     2779.39     30.29 o 
  -3   2   4     4090.38     4277.06     37.93 o 
  -2   2   4      217.77      221.50      3.00 o 
  -1   2   4       86.91       95.95      1.77 o 
   0   2   4        0.13       -0.23      0.38 o 
   1   2   4      973.03     1041.91     12.52 o 
   2   2   4     2677.98     2693.76     29.54 o 
   3   2   4      110.72      140.77      2.46 o 
   4   2   4      265.61      267.00      3.47 o 
   5   2   4      615.32      591.38      6.62 o 
   6   2   4      173.84      161.60      2.83 o 
   7   2   4      670.47      596.70      8.95 o 
   8   2   4       46.26       42.81      2.41 o 
   9   2   4       14.56       12.67      1.71 o 
  10   2   4       60.86       57.76      3.08 o 
  11   2   4      166.89      173.65      4.85 o 
  12   2   4        0.01        1.26      1.43 o 
  13   2   4       50.75       49.32      3.25 o 
 -15   3   4        5.16        2.08      1.87 o 
 -14   3   4       79.64       81.39      4.76 o 
 -13   3   4       72.64       68.37      4.25 o 
 -12   3   4       58.20       59.00      2.49 o 
 -11   3   4       60.00       58.97      2.29 o 
 -10   3   4      136.61      133.77      3.19 o 
  -9   3   4       71.05       64.50      2.83 o 
  -8   3   4       10.29       14.10      1.27 o 
  -7   3   4       15.67       19.10      1.27 o 
  -6   3   4       16.71       13.47      1.01 o 
  -5   3   4      278.27      251.10      3.42 o 
  -4   3   4     1814.59     1911.58     17.79 o 
  -3   3   4     3878.85     4067.19     36.21 o 
  -2   3   4      144.08      146.00      3.00 o 
  -1   3   4        4.37        2.03      0.59 o 
   0   3   4        4.63        8.22      0.72 o 
   1   3   4        6.81        3.66      0.57 o 
   2   3   4       36.23       32.16      1.69 o 
   3   3   4       58.83       65.61      1.89 o 
   4   3   4       16.80       14.66      0.85 o 
   5   3   4      342.39      346.43      4.47 o 
   6   3   4       93.77       95.91      2.18 o 
   7   3   4      108.45       92.22      2.67 o 
   8   3   4      302.18      271.51      5.55 o 
   9   3   4        0.37       -1.04      1.67 o 
  10   3   4      266.96      276.88      5.99 o 
  11   3   4       36.38       39.37      2.74 o 
  12   3   4      112.50      130.84      4.41 o 
  13   3   4       21.06       23.66      3.06 o 
 -15   4   4       66.64       79.77      4.97 o 
 -14   4   4        6.40        4.73      2.13 o 
 -13   4   4        0.01       -0.17      1.21 o 
 -12   4   4       42.67       46.15      3.24 o 
 -11   4   4       29.87       33.84      2.80 o 
 -10   4   4       54.12       57.70      2.22 o 
  -9   4   4       84.58       94.36      3.38 o 
  -8   4   4      507.06      480.11      6.70 o 
  -7   4   4      279.50      301.57      3.98 o 
  -6   4   4       10.84       17.03      0.97 o 
  -5   4   4     1258.25     1313.83     14.57 o 
  -4   4   4       21.57       33.17      1.29 o 
  -3   4   4     2979.40     3147.66     31.02 o 
  -2   4   4       50.24       48.85      2.28 o 
  -1   4   4      163.70      181.33      3.84 o 
   0   4   4       10.73        9.20      0.75 o 
   1   4   4       80.69       98.00      2.14 o 
   2   4   4       16.35       18.15      1.44 o 
   3   4   4       33.82       44.27      1.39 o 
   4   4   4       61.17       67.19      1.76 o 
   5   4   4      656.08      630.10      7.10 o 
   6   4   4      394.90      322.67      4.50 o 
   7   4   4     1073.82      968.38     11.52 o 
   8   4   4      198.91      171.90      4.30 o 
   9   4   4      230.74      209.09      4.95 o 
  10   4   4        0.69       -1.15      1.30 o 
  11   4   4       12.10       14.94      2.02 o 
  12   4   4       39.06       41.08      2.90 o 
  13   4   4      182.30      219.81      7.12 o 
 -15   5   4        1.89        2.64      1.95 o 
 -14   5   4      164.51      182.61      7.15 o 
 -13   5   4        7.69        5.31      1.55 o 
 -12   5   4      161.69      164.39      4.73 o 
 -11   5   4      169.67      170.55      4.55 o 
 -10   5   4      199.44      181.66      4.56 o 
  -9   5   4      119.41      112.75      2.88 o 
  -8   5   4      127.21      113.58      3.15 o 
  -7   5   4      304.81      310.31      4.05 o 
  -6   5   4        8.61        8.01      0.75 o 
  -5   5   4      181.79      191.60      2.90 o 
  -4   5   4      433.53      446.69      5.24 o 
  -3   5   4      453.79      481.88      6.23 o 
  -2   5   4      602.49      624.39      6.76 o 
  -1   5   4     1042.05     1117.15     13.20 o 
   0   5   4      779.27      808.73      9.08 o 
   1   5   4      311.93      330.62      4.62 o 
   2   5   4      527.60      543.32      7.62 o 
   3   5   4        8.06        8.47      0.91 o 
   4   5   4       52.77       58.73      1.74 o 
   5   5   4      206.28      202.03      3.33 o 
   6   5   4      145.81      131.86      2.72 o 
   7   5   4       18.26       15.85      1.45 o 
   8   5   4       16.44       13.59      1.72 o 
   9   5   4       60.45       52.84      2.95 o 
  10   5   4       75.63       84.48      3.41 o 
  11   5   4       72.25       69.97      3.33 o 
  12   5   4      127.07      137.27      6.04 o 
  13   5   4       48.01       52.88      5.17 o 
 -15   6   4       54.79       59.98      4.54 o 
 -14   6   4      198.19      208.18      5.84 o 
 -13   6   4        1.12        1.74      1.40 o 
 -12   6   4       88.72       88.14      3.60 o 
 -11   6   4        0.27       -0.25      1.19 o 
 -10   6   4       82.02       73.97      3.15 o 
  -9   6   4      405.18      388.92      7.08 o 
  -8   6   4        0.40        0.59      0.77 o 
  -7   6   4       33.09       37.20      1.70 o 
  -6   6   4        0.17        0.51      0.50 o 
  -5   6   4       17.16       23.60      1.47 o 
  -4   6   4      123.05      133.61      2.38 o 
  -3   6   4      268.31      280.55      3.79 o 
  -2   6   4      196.76      182.60      3.23 o 
  -1   6   4       67.69       71.78      1.97 o 
   0   6   4       72.17       63.98      1.83 o 
   1   6   4      855.61      857.21      9.69 o 
   2   6   4       12.33        8.71      1.18 o 
   3   6   4        0.67        2.45      0.73 o 
   4   6   4       54.71       46.97      1.75 o 
   5   6   4      100.10      100.85      2.43 o 
   6   6   4        1.01        0.25      0.78 o 
   7   6   4      342.54      324.77      5.37 o 
   8   6   4       53.11       47.62      3.93 o 
   9   6   4       14.73       17.97      1.87 o 
  10   6   4       32.74       33.77      2.51 o 
  11   6   4      123.86      129.50      4.44 o 
  12   6   4      259.42      294.83      9.93 o 
 -15   7   4        0.17        2.98      2.00 o 
 -14   7   4       33.71       32.96      2.82 o 
 -13   7   4        0.48        0.15      1.35 o 
 -12   7   4      254.20      262.62      7.09 o 
 -11   7   4        4.98        4.65      1.40 o 
 -10   7   4       59.03       65.67      3.05 o 
  -9   7   4      118.19      107.30      3.60 o 
  -8   7   4       34.55       37.99      2.33 o 
  -7   7   4       27.60       30.06      1.65 o 
  -6   7   4        1.52        2.48      0.90 o 
  -5   7   4      437.19      457.07      5.64 o 
  -4   7   4       52.84       55.02      1.60 o 
  -3   7   4        0.22        1.50      0.94 o 
  -2   7   4        2.20        5.04      0.77 o 
  -1   7   4      150.93      169.90      3.02 o 
   0   7   4       64.40       76.06      2.01 o 
   1   7   4       52.67       50.53      1.74 o 
   2   7   4       69.28       71.17      2.41 o 
   3   7   4      147.77      138.85      2.95 o 
   4   7   4      416.16      365.15      5.38 o 
   5   7   4        2.45        1.49      0.80 o 
   6   7   4       68.72       71.11      2.25 o 
   7   7   4       49.48       47.75      2.26 o 
   8   7   4       23.09       24.41      2.06 o 
   9   7   4       42.08       39.34      2.54 o 
  10   7   4        4.36        5.74      1.59 o 
  11   7   4       72.71       80.91      7.56 o 
  12   7   4        8.64       18.26      3.50 o 
 -14   8   4      430.04      447.01      9.20 o 
 -13   8   4       36.16       35.11      2.81 o 
 -12   8   4       48.42       45.30      3.05 o 
 -11   8   4        9.82        6.35      1.66 o 
 -10   8   4        1.22       -0.47      1.28 o 
  -9   8   4      408.61      399.38      8.45 o 
  -8   8   4       47.74       47.09      2.59 o 
  -7   8   4       16.77       17.34      1.76 o 
  -6   8   4      329.34      311.33      4.95 o 
  -5   8   4      120.05      112.62      2.13 o 
  -4   8   4        2.30        2.76      0.69 o 
  -3   8   4      440.15      446.45      5.38 o 
  -2   8   4      532.36      545.16      6.28 o 
  -1   8   4       31.66       29.33      1.42 o 
   0   8   4       36.05       42.90      1.66 o 
   1   8   4      184.59      195.31      3.46 o 
   2   8   4      140.50      154.98      3.54 o 
   3   8   4      304.21      277.30      4.51 o 
   4   8   4      953.25      868.49     10.33 o 
   5   8   4       19.02       17.84      1.32 o 
   6   8   4       25.84       24.01      1.55 o 
   7   8   4       15.72       14.39      1.82 o 
   8   8   4       83.41       77.81      3.11 o 
   9   8   4      152.54      159.43      4.41 o 
  10   8   4        0.68        0.14      1.98 o 
  11   8   4       12.86       14.77      3.13 o 
  12   8   4      140.75      161.14      7.55 o 
 -14   9   4       51.26       36.99      3.11 o 
 -13   9   4      119.66      118.17      4.59 o 
 -12   9   4        1.08        0.49      1.46 o 
 -11   9   4        2.93        2.26      1.51 o 
 -10   9   4       13.51       12.74      1.83 o 
  -9   9   4      323.23      325.32      6.79 o 
  -8   9   4      293.28      271.56      5.95 o 
  -7   9   4      177.80      175.82      4.57 o 
  -6   9   4      335.10      330.90      6.44 o 
  -5   9   4       72.61       67.38      2.12 o 
  -4   9   4      108.11      112.17      2.25 o 
  -3   9   4        5.44        7.60      0.86 o 
  -2   9   4        1.30        1.02      0.66 o 
  -1   9   4      810.05      784.39      9.16 o 
   0   9   4      333.48      349.52      5.04 o 
   1   9   4       11.78       11.38      1.11 o 
   2   9   4        2.48        2.95      1.15 o 
   3   9   4     1400.94     1351.48     14.83 o 
   4   9   4        5.89        2.47      0.96 o 
   5   9   4       14.54       12.55      1.21 o 
   6   9   4        0.55        2.49      1.00 o 
   7   9   4       44.36       37.56      2.24 o 
   8   9   4        7.53        7.12      1.77 o 
   9   9   4       82.49       97.82      4.10 o 
  10   9   4       19.36       23.64      3.54 o 
  11   9   4      216.04      237.80      8.95 o 
  12   9   4        0.03       -0.16      2.58 o 
 -14  10   4       11.32        7.45      2.06 o 
 -13  10   4       57.51       65.38      3.76 o 
 -12  10   4      197.44      198.57      5.75 o 
 -11  10   4       48.87       46.10      3.35 o 
 -10  10   4        3.33        2.11      1.57 o 
  -9  10   4       38.94       39.85      2.79 o 
  -8  10   4        4.59        3.71      1.45 o 
  -7  10   4      120.15      103.09      3.67 o 
  -6  10   4      212.32      199.91      4.94 o 
  -5  10   4       91.40       95.03      3.34 o 
  -4  10   4        0.73        1.53      0.65 o 
  -3  10   4       10.04       10.19      0.94 o 
  -2  10   4      168.84      180.32      3.30 o 
  -1  10   4      325.56      300.68      4.60 o 
   0  10   4      123.22      132.54      3.31 o 
   1  10   4      496.35      462.63      6.30 o 
   2  10   4      104.32      112.23      3.06 o 
   3  10   4      433.50      380.83      5.68 o 
   4  10   4      103.95       91.52      2.66 o 
   5  10   4       27.25       21.72      1.49 o 
   6  10   4        2.02        3.91      1.06 o 
   7  10   4        7.90        7.67      2.08 o 
   8  10   4      197.31      215.13      5.88 o 
   9  10   4       13.33       11.47      2.76 o 
  10  10   4       19.61       18.52      5.74 o 
  11  10   4       17.09       21.49      3.61 o 
 -13  11   4       19.46       11.75      2.23 o 
 -12  11   4        0.05        1.47      1.60 o 
 -11  11   4       53.66       54.44      3.45 o 
 -10  11   4       45.92       42.18      3.36 o 
  -9  11   4        6.43        6.52      1.71 o 
  -8  11   4        1.29        1.40      1.43 o 
  -7  11   4      924.40      872.15     18.79 o 
  -6  11   4        3.11        3.76      1.48 o 
  -5  11   4       20.00       22.16      2.05 o 
  -4  11   4       26.96       22.83      1.45 o 
  -3  11   4        7.21        6.24      0.87 o 
  -2  11   4     1420.69     1368.71     14.82 o 
  -1  11   4      231.22      193.80      3.54 o 
   0  11   4        6.45        6.08      0.97 o 
   1  11   4      138.80      125.81      3.04 o 
   2  11   4      387.49      385.28      6.26 o 
   3  11   4      645.49      603.72      9.02 o 
   4  11   4       87.88       78.91      2.54 o 
   5  11   4      263.34      250.87      4.61 o 
   6  11   4        0.37       -0.03      0.99 o 
   7  11   4       44.18       43.09      2.79 o 
   8  11   4       91.64       95.91      5.13 o 
   9  11   4      139.34      154.14      8.12 o 
  10  11   4      119.93      128.80      6.60 o 
  11  11   4       38.04       50.42      5.33 o 
 -13  12   4       45.21       47.02      3.56 o 
 -12  12   4        1.70        5.14      1.86 o 
 -11  12   4      205.29      195.28      5.86 o 
 -10  12   4      163.95      153.23      6.26 o 
  -9  12   4      103.26       95.52      4.05 o 
  -8  12   4      129.64      114.68      4.19 o 
  -7  12   4       22.06       27.31      2.98 o 
  -6  12   4       49.90       37.95      3.13 o 
  -5  12   4      468.64      445.49      8.09 o 
  -4  12   4       17.19       12.95      1.72 o 
  -3  12   4      110.69      113.53      3.10 o 
  -2  12   4        4.74        2.97      0.87 o 
  -1  12   4     1641.96     1509.23     16.28 o 
   0  12   4        8.73       10.65      1.14 o 
   1  12   4      321.35      281.58      4.68 o 
   2  12   4       64.89       61.61      2.40 o 
   3  12   4      112.60      125.74      3.11 o 
   4  12   4      278.83      248.65      4.84 o 
   5  12   4       14.17       19.76      1.64 o 
   6  12   4       27.46       22.46      1.89 o 
   7  12   4       68.13       69.43      3.25 o 
   8  12   4       41.94       55.44      4.56 o 
   9  12   4        1.28        5.24      2.41 o 
  10  12   4       31.75       38.20      4.30 o 
 -12  13   4       55.64       62.74      4.00 o 
 -11  13   4        3.56        5.18      2.01 o 
 -10  13   4      243.85      226.64      6.21 o 
  -9  13   4       85.97       93.17      5.88 o 
  -8  13   4       16.20        9.88      1.88 o 
  -7  13   4       59.72       48.48      3.46 o 
  -6  13   4      159.28      126.33      5.77 o 
  -5  13   4        0.69       -1.20      1.20 o 
  -4  13   4      327.79      308.81      6.44 o 
  -3  13   4       90.11       89.07      2.83 o 
  -2  13   4      163.92      167.80      4.29 o 
  -1  13   4       37.05       37.61      1.78 o 
   0  13   4      103.28      102.41      2.65 o 
   1  13   4       70.55       58.19      2.18 o 
   2  13   4       81.35       79.31      2.73 o 
   3  13   4        0.00       -0.52      0.89 o 
   4  13   4        5.74        5.86      1.27 o 
   5  13   4       61.60       59.78      2.74 o 
   6  13   4        0.27        0.92      1.14 o 
   7  13   4       17.81       13.90      4.31 o 
   8  13   4       13.19       14.12      2.88 o 
   9  13   4        2.81        1.91      2.16 o 
  10  13   4        6.06        5.21      2.75 o 
 -12  14   4       49.32       56.69      4.00 o 
 -11  14   4        2.16        1.60      3.14 o 
 -10  14   4      239.18      227.25      6.41 o 
  -9  14   4        0.76        1.18      1.57 o 
  -8  14   4        2.08        1.65      1.51 o 
  -7  14   4       28.94       30.82      3.68 o 
  -6  14   4       21.83       19.65      2.26 o 
  -5  14   4       11.83       10.50      1.83 o 
  -4  14   4        5.74        5.37      1.54 o 
  -3  14   4       72.09       67.08      3.77 o 
  -2  14   4       47.50       39.16      3.95 o 
  -1  14   4        1.65        2.32      1.09 o 
   0  14   4      106.67      116.02      2.95 o 
   1  14   4      268.76      257.47      4.59 o 
   2  14   4        8.17        8.79      1.38 o 
   3  14   4        9.44       10.35      1.33 o 
   4  14   4        5.56        5.15      1.33 o 
   5  14   4       27.77       26.24      2.16 o 
   6  14   4        0.37       -0.56      1.14 o 
   7  14   4        6.53        3.30      3.33 o 
   8  14   4       29.73       33.33      3.87 o 
   9  14   4       38.31       47.08      6.58 o 
 -11  15   4      136.51      152.54      5.71 o 
 -10  15   4      367.92      367.40      9.65 o 
  -9  15   4        2.28        0.53      1.76 o 
  -8  15   4       62.30       61.66      3.62 o 
  -7  15   4        1.29        2.75      1.67 o 
  -6  15   4      262.95      246.27      8.88 o 
  -5  15   4       40.19       40.86      2.91 o 
  -4  15   4       17.14       21.72      3.03 o 
  -3  15   4        0.31       -0.39      1.45 o 
  -2  15   4      269.63      247.69      7.22 o 
  -1  15   4       76.36       74.03      2.85 o 
   0  15   4      862.04      799.31     10.09 o 
   1  15   4        1.81        3.03      1.03 o 
   2  15   4       85.84       77.78      3.03 o 
   3  15   4      278.64      272.09      5.58 o 
   4  15   4        5.08        4.24      1.41 o 
   5  15   4       39.67       38.69      2.54 o 
   6  15   4        7.33       10.92      2.00 o 
   7  15   4        5.19        4.72      3.73 o 
   8  15   4       18.02       15.52      3.15 o 
   9  15   4       76.63       90.32      6.77 o 
 -10  16   4        8.32        7.82      2.85 o 
  -9  16   4       46.04       46.68      5.67 o 
  -8  16   4      255.13      246.12      6.77 o 
  -7  16   4        0.75       -0.46      1.55 o 
  -6  16   4      280.70      266.50      6.72 o 
  -5  16   4      133.52      126.83      4.57 o 
  -4  16   4       38.84       38.71      2.88 o 
  -3  16   4        0.56       -0.94      1.53 o 
  -2  16   4       32.97       37.65      3.11 o 
  -1  16   4       23.64       20.92      1.89 o 
   0  16   4      169.76      178.78      4.44 o 
   1  16   4      102.33       96.49      3.65 o 
   2  16   4       66.47       62.40      3.80 o 
   3  16   4       28.03       32.57      3.10 o 
   4  16   4       22.96       27.23      2.61 o 
   5  16   4      101.35      109.02      4.43 o 
   6  16   4       25.38       19.98      2.32 o 
   7  16   4       73.96       68.43      6.36 o 
   8  16   4      144.76      149.32     12.59 o 
  -9  17   4       15.57        9.09      2.70 o 
  -8  17   4       37.95       38.04      3.55 o 
  -7  17   4       80.48       72.02      4.09 o 
  -6  17   4      138.86      133.97      5.08 o 
  -5  17   4      234.12      234.27      6.32 o 
  -4  17   4        0.17        1.68      1.67 o 
  -3  17   4       40.06       42.15      5.50 o 
  -2  17   4       62.40       75.28      4.59 o 
  -1  17   4       44.89       52.33      4.90 o 
   0  17   4        4.20        9.05      2.37 o 
   1  17   4       96.76      105.70      4.77 o 
   2  17   4      114.91      119.24      5.16 o 
   3  17   4       18.32       22.35      2.23 o 
   4  17   4      106.55      117.14      3.91 o 
   5  17   4       38.49       46.27      6.23 o 
   6  17   4       28.92       34.67      2.89 o 
   7  17   4       22.88       22.41      6.69 o 
  -8  18   4        2.32        2.48      2.02 o 
  -7  18   4       50.64       49.51      3.80 o 
  -6  18   4       13.45       11.34      2.26 o 
  -5  18   4       22.40       21.75      2.64 o 
  -4  18   4        1.05        1.33      1.59 o 
  -3  18   4        0.51        1.30      2.51 o 
  -2  18   4       72.21       89.06      4.37 o 
  -1  18   4       74.74       74.65      9.77 o 
   0  18   4       16.55       22.31      3.64 o 
   1  18   4        1.71        0.55      3.14 o 
   2  18   4        6.49        8.11      3.63 o 
   3  18   4        0.39        3.73      2.00 o 
   4  18   4       36.58       46.26      3.96 o 
   5  18   4       93.62      101.47      7.05 o 
   6  18   4       50.96       49.34      3.85 o 
  -7  19   4      241.41      242.78     17.17 o 
  -6  19   4       47.60       58.55      6.64 o 
  -5  19   4      193.54      197.87      8.11 o 
  -4  19   4       35.70       36.98      3.07 o 
  -3  19   4      102.75      118.66      5.91 o 
  -2  19   4        1.35        6.27      2.72 o 
  -1  19   4        0.32       -1.16      2.22 o 
   0  19   4       51.29       58.19      5.00 o 
   1  19   4       31.69       32.06      4.13 o 
   2  19   4        3.00        1.53      1.99 o 
   3  19   4       35.67       46.99      3.96 o 
   4  19   4        3.80        7.69      3.40 o 
   5  19   4       35.15       32.21      3.72 o 
  -5  20   4       21.89       27.83      3.65 o 
  -4  20   4       61.89       65.62      4.83 o 
  -3  20   4       62.73       68.59      5.67 o 
  -2  20   4       80.35      101.98      6.26 o 
  -1  20   4        2.80        1.87      2.44 o 
   0  20   4      121.64      139.71      9.02 o 
   1  20   4      120.66      150.29      9.02 o 
   2  20   4        0.00       -1.90      1.90 o 
   3  20   4       55.22       67.56      6.96 o 
  -2  21   4       17.11       18.02      4.66 o 
  -1  21   4       27.79       25.99      4.03 o 
   0  21   4      143.79      150.97      9.54 o 
 -15   1   5      164.91      196.13      9.73 o 
 -14   1   5      393.60      387.58     10.07 o 
 -13   1   5      329.92      337.86      7.39 o 
 -12   1   5        5.36        6.12      1.92 o 
 -11   1   5      123.54      130.81      3.47 o 
 -10   1   5      141.40      143.16      3.67 o 
  -9   1   5       29.12       30.01      1.47 o 
  -8   1   5       99.82      102.21      2.30 o 
  -7   1   5        0.14       -0.19      0.59 o 
  -6   1   5       86.66       92.15      2.04 o 
  -5   1   5       18.01       17.62      1.06 o 
  -4   1   5      164.19      177.58      2.85 o 
  -3   1   5        0.86        0.74      0.58 o 
  -2   1   5       56.42       60.47      1.58 o 
  -1   1   5       94.51       93.12      2.67 o 
   0   1   5        5.95        6.84      0.72 o 
   1   1   5        7.59        9.00      1.24 o 
   2   1   5      230.39      235.09      4.55 o 
   3   1   5        0.00        0.67      0.97 o 
   4   1   5       51.50       49.50      2.36 o 
   5   1   5      337.83      343.75      7.48 o 
   6   1   5      155.51      155.51      4.11 o 
   7   1   5       28.33       31.89      2.98 o 
   8   1   5       48.06       42.98      2.71 o 
   9   1   5      136.30      152.75      4.61 o 
  10   1   5      261.63      310.84      6.77 o 
  11   1   5       15.22       13.06      2.13 o 
  12   1   5       12.19       18.22      2.36 o 
 -15   2   5        5.30       11.09      3.65 o 
 -14   2   5        3.20        3.96      1.80 o 
 -13   2   5       27.57       27.35      3.07 o 
 -12   2   5       11.59       10.11      1.70 o 
 -11   2   5       41.99       43.52      2.22 o 
 -10   2   5       19.89       20.79      1.60 o 
  -9   2   5       11.10       15.47      1.36 o 
  -8   2   5      277.10      275.93      4.04 o 
  -7   2   5        0.48       -0.40      0.69 o 
  -6   2   5      174.28      171.86      2.91 o 
  -5   2   5       34.27       34.03      1.41 o 
  -4   2   5      263.17      279.70      3.84 o 
  -3   2   5        0.03       -0.32      0.71 o 
  -2   2   5       44.75       39.42      1.32 o 
  -1   2   5      179.55      192.74      2.87 o 
   0   2   5      414.77      455.12      5.17 o 
   1   2   5      227.95      230.76      4.45 o 
   2   2   5      215.76      236.91      4.56 o 
   3   2   5      112.29      114.94      3.28 o 
   4   2   5      181.16      162.45      3.95 o 
   5   2   5      466.55      469.14      7.58 o 
   6   2   5       91.73       83.00      3.13 o 
   7   2   5        0.99        1.06      1.22 o 
   8   2   5        2.26        4.42      1.51 o 
   9   2   5       74.38       83.14      3.50 o 
  10   2   5       12.80       15.53      2.41 o 
  11   2   5       26.41       30.86      2.77 o 
  12   2   5       14.29       18.61      2.60 o 
 -15   3   5        6.47        7.39      3.13 o 
 -14   3   5      309.20      325.03      9.18 o 
 -13   3   5       89.13       83.66      4.60 o 
 -12   3   5        6.71        3.60      1.34 o 
 -11   3   5       13.23       13.33      2.09 o 
 -10   3   5      208.69      208.71      4.25 o 
  -9   3   5       47.25       49.72      2.09 o 
  -8   3   5        0.06        0.75      0.74 o 
  -7   3   5       60.62       62.21      1.78 o 
  -6   3   5      175.48      178.33      2.99 o 
  -5   3   5       84.41       88.97      2.03 o 
  -4   3   5       10.06       13.52      0.98 o 
  -3   3   5       64.18       68.59      1.76 o 
  -2   3   5      160.10      156.11      2.63 o 
  -1   3   5       25.51       29.94      1.27 o 
   0   3   5        1.41        2.07      0.73 o 
   1   3   5     1108.29     1179.84     14.45 o 
   2   3   5        4.17        6.02      1.16 o 
   3   3   5       95.63      106.01      3.12 o 
   4   3   5        6.52        5.36      1.95 o 
   5   3   5        3.37        6.62      1.70 o 
   6   3   5        7.16        3.70      1.29 o 
   7   3   5       32.38       24.63      2.70 o 
   8   3   5       88.63       97.08      3.59 o 
   9   3   5        0.89       -1.06      1.36 o 
  10   3   5       45.79       49.76      3.21 o 
  11   3   5       14.77       16.42      2.20 o 
  12   3   5       93.13      102.29      4.33 o 
 -15   4   5       84.97      101.23      5.45 o 
 -14   4   5        3.20        5.51      2.07 o 
 -13   4   5        3.90        3.42      2.48 o 
 -12   4   5       67.52       73.44      3.33 o 
 -11   4   5      175.11      162.47      4.55 o 
 -10   4   5       95.24       99.44      2.93 o 
  -9   4   5      395.01      377.61      5.99 o 
  -8   4   5      106.32       99.82      2.71 o 
  -7   4   5       34.84       37.03      1.44 o 
  -6   4   5      118.30      120.55      2.40 o 
  -5   4   5        0.79        0.00      0.59 o 
  -4   4   5       36.67       39.52      1.48 o 
  -3   4   5      558.30      576.99      6.53 o 
  -2   4   5       47.80       50.76      1.56 o 
  -1   4   5        3.99        5.61      0.81 o 
   0   4   5      178.15      194.87      2.99 o 
   1   4   5        4.52        8.20      0.92 o 
   2   4   5        0.00       -0.43      0.92 o 
   3   4   5       46.17       44.24      2.27 o 
   4   4   5       62.55       64.05      2.61 o 
   5   4   5     1471.56     1402.81     17.46 o 
   6   4   5       81.05       65.38      2.84 o 
   7   4   5       16.05       12.97      1.77 o 
   8   4   5       60.89       66.20      3.14 o 
   9   4   5        3.98        1.98      1.45 o 
  10   4   5       10.47       12.95      2.08 o 
  11   4   5        0.97        0.17      1.57 o 
  12   4   5      161.21      194.72      5.70 o 
 -15   5   5        9.51       13.02      2.67 o 
 -14   5   5        2.50        0.75      1.68 o 
 -13   5   5       17.27       16.51      2.10 o 
 -12   5   5      225.01      222.43      5.63 o 
 -11   5   5      181.58      171.87      4.79 o 
 -10   5   5      195.00      198.21      4.98 o 
  -9   5   5        0.83        2.22      0.92 o 
  -8   5   5       28.90       29.64      1.73 o 
  -7   5   5      223.81      217.72      3.43 o 
  -6   5   5        1.46        1.53      0.67 o 
  -5   5   5      634.02      623.46      7.18 o 
  -4   5   5       14.78       11.49      0.97 o 
  -3   5   5       33.56       28.22      1.32 o 
  -2   5   5        0.67        0.95      0.66 o 
  -1   5   5        0.10        0.05      0.74 o 
   0   5   5      193.19      205.61      3.47 o 
   1   5   5      100.97      102.21      2.19 o 
   2   5   5      377.19      383.05      7.41 o 
   3   5   5       66.70       70.30      2.29 o 
   4   5   5       14.15       11.58      1.52 o 
   5   5   5      103.72      106.52      3.41 o 
   6   5   5       76.33       76.66      3.09 o 
   7   5   5      121.55      129.85      3.98 o 
   8   5   5       12.13       12.74      1.82 o 
   9   5   5       72.06       66.68      3.31 o 
  10   5   5       37.43       44.24      3.05 o 
  11   5   5        4.59        5.43      1.87 o 
  12   5   5      142.88      154.95      6.14 o 
 -14   6   5       46.66       55.40      4.47 o 
 -13   6   5        6.06        5.64      1.62 o 
 -12   6   5      113.68      107.89      4.08 o 
 -11   6   5      414.87      419.56      8.05 o 
 -10   6   5        1.99        2.78      1.32 o 
  -9   6   5       63.59       64.34      2.91 o 
  -8   6   5       36.42       32.99      1.80 o 
  -7   6   5       29.51       28.20      1.72 o 
  -6   6   5      196.22      209.22      3.34 o 
  -5   6   5        3.67        3.88      0.79 o 
  -4   6   5      368.21      411.40      5.21 o 
  -3   6   5        0.00        0.73      0.67 o 
  -2   6   5        5.72        6.17      1.24 o 
  -1   6   5      168.93      174.31      3.02 o 
   0   6   5        6.25        4.73      0.87 o 
   1   6   5       21.21       24.57      1.30 o 
   2   6   5        7.73        7.60      1.35 o 
   3   6   5       42.01       38.55      2.24 o 
   4   6   5        0.02       -1.10      1.56 o 
   5   6   5       66.89       60.38      2.69 o 
   6   6   5      607.46      552.94     12.08 o 
   7   6   5       17.38       16.64      1.93 o 
   8   6   5       36.34       29.53      2.36 o 
   9   6   5        0.12        1.09      1.42 o 
  10   6   5       39.59       38.17      2.92 o 
  11   6   5        2.09        2.95      1.81 o 
 -14   7   5       18.49       18.35      2.44 o 
 -13   7   5        4.14        2.29      1.56 o 
 -12   7   5      140.13      143.97      4.73 o 
 -11   7   5       75.84       86.02      5.30 o 
 -10   7   5       10.70        8.95      1.70 o 
  -9   7   5      140.07      135.23      4.10 o 
  -8   7   5       20.88       20.49      1.93 o 
  -7   7   5      323.18      298.10      5.04 o 
  -6   7   5        1.02        1.52      0.97 o 
  -5   7   5       48.97       47.77      1.65 o 
  -4   7   5      138.65      153.49      2.85 o 
  -3   7   5      196.56      196.94      3.30 o 
  -2   7   5      206.15      219.25      3.51 o 
  -1   7   5       12.76       13.48      1.11 o 
   0   7   5      512.60      537.88      7.64 o 
   1   7   5       67.08       68.37      2.22 o 
   2   7   5      547.63      559.19      8.33 o 
   3   7   5       81.62       72.12      2.75 o 
   4   7   5       72.57       83.19      2.67 o 
   5   7   5      511.39      486.51      7.98 o 
   6   7   5      253.22      253.66      5.48 o 
   7   7   5        0.25        0.30      1.28 o 
   8   7   5       39.20       44.08      2.85 o 
   9   7   5      110.77      115.52      4.13 o 
  10   7   5       19.68       23.05      2.39 o 
  11   7   5      522.04      604.83     16.01 o 
 -14   8   5       11.24        8.34      2.49 o 
 -13   8   5       13.50       18.26      2.31 o 
 -12   8   5      250.28      237.43      6.60 o 
 -11   8   5       14.36       10.80      1.90 o 
 -10   8   5       14.02       15.59      2.05 o 
  -9   8   5      162.57      167.88      5.24 o 
  -8   8   5      234.98      229.96      5.41 o 
  -7   8   5        0.00        0.67      1.25 o 
  -6   8   5      942.03      940.19     11.48 o 
  -5   8   5       88.55       94.93      2.21 o 
  -4   8   5       45.55       46.40      1.68 o 
  -3   8   5      130.35      134.33      2.72 o 
  -2   8   5        2.13        3.20      0.84 o 
  -1   8   5      232.84      235.86      5.69 o 
   0   8   5      141.90      148.32      3.51 o 
   1   8   5       21.96       21.90      1.47 o 
   2   8   5      187.01      194.62      4.34 o 
   3   8   5       12.64       13.09      1.62 o 
   4   8   5       81.11       89.18      3.74 o 
   5   8   5       35.65       35.01      2.35 o 
   6   8   5        0.04        0.46      1.22 o 
   7   8   5       33.76       28.91      2.31 o 
   8   8   5       22.58       21.54      2.68 o 
   9   8   5       60.40       63.66      3.38 o 
  10   8   5      108.01       96.77      4.71 o 
  11   8   5       98.73      124.45      6.74 o 
 -14   9   5      237.79      254.86      8.08 o 
 -13   9   5       94.95      104.78      4.45 o 
 -12   9   5       37.46       33.98      2.91 o 
 -11   9   5       16.00       15.13      2.08 o 
 -10   9   5        1.80        3.80      1.55 o 
  -9   9   5        2.33       -0.08      1.36 o 
  -8   9   5       46.54       46.63      2.91 o 
  -7   9   5       60.17       70.34      3.17 o 
  -6   9   5       82.25       85.08      5.68 o 
  -5   9   5        0.67       -0.88      0.88 o 
  -4   9   5        7.44        8.90      1.00 o 
  -3   9   5      267.82      280.32      4.21 o 
  -2   9   5      365.09      367.50      5.03 o 
  -1   9   5       61.25       57.48      1.92 o 
   0   9   5        1.88        1.71      0.91 o 
   1   9   5      294.83      284.52      4.69 o 
   2   9   5        0.01       -0.13      1.15 o 
   3   9   5       14.85       13.86      1.64 o 
   4   9   5      664.65      607.32      9.23 o 
   5   9   5      121.33      110.43      3.53 o 
   6   9   5        0.00        0.88      1.31 o 
   7   9   5      157.42      149.81      5.65 o 
   8   9   5       24.07       26.78      2.40 o 
   9   9   5        2.24       -0.95      1.60 o 
  10   9   5       44.03       59.50      5.44 o 
  11   9   5       21.86       28.21      4.21 o 
 -13  10   5        8.48        7.05      1.94 o 
 -12  10   5        0.61        1.62      1.64 o 
 -11  10   5      129.33      127.11      4.67 o 
 -10  10   5      114.28      114.12      4.32 o 
  -9  10   5      126.12      125.10      4.32 o 
  -8  10   5        7.80        8.25      1.75 o 
  -7  10   5       49.32       43.57      3.08 o 
  -6  10   5       44.68       50.57      2.96 o 
  -5  10   5       17.52       20.30      2.02 o 
  -4  10   5      489.75      471.71      5.99 o 
  -3  10   5       31.94       27.48      1.50 o 
  -2  10   5        9.43       10.92      1.14 o 
  -1  10   5      174.50      166.91      3.42 o 
   0  10   5       34.63       35.83      2.21 o 
   1  10   5        1.02        1.88      0.93 o 
   2  10   5        0.00       -0.29      1.12 o 
   3  10   5       83.29       70.95      2.85 o 
   4  10   5       21.31       13.97      1.71 o 
   5  10   5        0.09       -0.07      1.26 o 
   6  10   5       14.66       11.89      1.75 o 
   7  10   5      160.39      167.60      4.63 o 
   8  10   5       16.01       14.93      2.08 o 
   9  10   5       14.92       20.01      2.73 o 
  10  10   5        4.38        1.71      2.37 o 
 -13  11   5       13.23       10.56      2.23 o 
 -12  11   5        4.50        1.94      1.71 o 
 -11  11   5       61.03       54.58      3.57 o 
 -10  11   5        9.18        5.15      1.79 o 
  -9  11   5        6.93        3.47      1.78 o 
  -8  11   5        0.41        1.26      1.49 o 
  -7  11   5      239.06      236.67      5.86 o 
  -6  11   5      485.79      459.62      8.48 o 
  -5  11   5      420.83      431.69      7.98 o 
  -4  11   5        0.36        0.87      1.27 o 
  -3  11   5      265.26      251.88      4.03 o 
  -2  11   5       16.70       16.33      1.28 o 
  -1  11   5        5.46        4.41      1.00 o 
   0  11   5        0.22        1.66      0.93 o 
   1  11   5      737.32      726.22     10.59 o 
   2  11   5      217.75      207.50      4.62 o 
   3  11   5      528.76      494.74      8.01 o 
   4  11   5       71.26       56.18      3.55 o 
   5  11   5      144.45      129.47      5.25 o 
   6  11   5        1.19        3.20      1.49 o 
   7  11   5        3.32        2.09      1.57 o 
   8  11   5      214.83      227.38      6.52 o 
   9  11   5        0.01        2.13      2.48 o 
  10  11   5       28.84       31.81      4.17 o 
 -12  12   5       14.88       14.90      2.39 o 
 -11  12   5        0.00        0.34      1.76 o 
 -10  12   5      261.87      261.17      6.71 o 
  -9  12   5        8.18        7.51      2.36 o 
  -8  12   5       45.77       43.26      3.67 o 
  -7  12   5       78.08       85.39      3.76 o 
  -6  12   5      134.08      137.80      4.60 o 
  -5  12   5      266.99      265.46      6.19 o 
  -4  12   5        2.69        3.57      1.48 o 
  -3  12   5      426.50      425.67      6.48 o 
  -2  12   5       65.36       77.79      2.31 o 
  -1  12   5      160.99      179.11      3.68 o 
   0  12   5      114.47      126.75      3.17 o 
   1  12   5        5.53        7.61      1.19 o 
   2  12   5      310.80      304.38      6.88 o 
   3  12   5      344.88      320.72      6.13 o 
   4  12   5       76.82       71.62      3.08 o 
   5  12   5      242.38      224.25      5.20 o 
   6  12   5      105.98      106.81      3.81 o 
   7  12   5       10.79       13.24      3.62 o 
   8  12   5      107.70      116.67      8.36 o 
   9  12   5      122.72      128.12      6.92 o 
 -12  13   5        6.86        5.43      2.20 o 
 -11  13   5        7.12        5.60      3.64 o 
 -10  13   5       65.74       62.10      6.78 o 
  -9  13   5        7.91        1.10      2.17 o 
  -8  13   5       30.65       27.63      2.67 o 
  -7  13   5       19.34       18.70      2.25 o 
  -6  13   5       14.25       16.47      2.65 o 
  -5  13   5      181.55      169.97      4.97 o 
  -4  13   5        0.88       -1.35      1.35 o 
  -3  13   5        3.25        1.44      1.31 o 
  -2  13   5       20.04       19.78      1.74 o 
  -1  13   5       41.40       41.63      2.00 o 
   0  13   5       37.48       37.45      2.03 o 
   1  13   5       98.22      101.72      2.96 o 
   2  13   5        4.59        5.39      1.34 o 
   3  13   5      171.55      170.13      4.37 o 
   4  13   5       28.58       28.15      2.82 o 
   5  13   5       11.36       10.31      1.78 o 
   6  13   5        2.15        1.33      1.63 o 
   7  13   5       47.82       53.41      3.68 o 
   8  13   5       91.18       98.92      5.82 o 
   9  13   5        0.27       -1.10      2.32 o 
 -11  14   5       16.91       22.49      4.37 o 
 -10  14   5       76.34       66.86      4.02 o 
  -9  14   5       56.33       56.13      3.76 o 
  -8  14   5        0.36       -1.55      1.55 o 
  -7  14   5       37.03       41.99      4.20 o 
  -6  14   5        4.58        3.57      1.67 o 
  -5  14   5        3.23        1.57      1.69 o 
  -4  14   5       52.63       51.15      3.11 o 
  -3  14   5        0.04        1.69      1.39 o 
  -2  14   5      656.21      638.14     10.63 o 
  -1  14   5        2.01        3.59      1.43 o 
   0  14   5      121.71      127.24      3.96 o 
   1  14   5        0.39        1.73      1.04 o 
   2  14   5       10.06       10.20      1.52 o 
   3  14   5      117.78      114.37      3.76 o 
   4  14   5        3.76        4.13      1.52 o 
   5  14   5      114.01      119.22      4.86 o 
   6  14   5       17.41       20.17      2.57 o 
   7  14   5       96.93      111.91      6.08 o 
   8  14   5       95.72      107.65      6.28 o 
 -10  15   5        1.30       -2.26      3.24 o 
  -9  15   5       15.38       12.23      3.72 o 
  -8  15   5       47.87       45.73      4.61 o 
  -7  15   5        6.98        4.28      2.83 o 
  -6  15   5        3.22        2.86      1.65 o 
  -5  15   5      156.86      151.11      7.31 o 
  -4  15   5        2.35        5.02      1.76 o 
  -3  15   5        4.24        4.73      1.59 o 
  -2  15   5      178.05      196.57      5.92 o 
  -1  15   5       42.26       40.94      2.45 o 
   0  15   5       10.76       11.31      1.93 o 
   1  15   5       64.32       69.21      2.85 o 
   2  15   5        5.64        4.07      1.35 o 
   3  15   5       11.53       10.87      1.92 o 
   4  15   5      449.97      456.47     11.89 o 
   5  15   5       23.68       23.55      2.60 o 
   6  15   5        0.35       -0.81      1.61 o 
   7  15   5       90.55      101.81      6.09 o 
  -9  16   5       15.07       15.41      2.79 o 
  -8  16   5      104.06       96.75      8.83 o 
  -7  16   5       11.72        9.34      2.62 o 
  -6  16   5      242.46      249.23      6.79 o 
  -5  16   5        8.04        6.92      1.96 o 
  -4  16   5       59.91       70.92      3.99 o 
  -3  16   5       71.56       68.34      3.62 o 
  -2  16   5       90.42       91.25      4.33 o 
  -1  16   5        4.24        5.69      1.84 o 
   0  16   5        0.57        2.11      1.23 o 
   1  16   5       14.98       16.07      2.09 o 
   2  16   5       18.70       19.59      2.21 o 
   3  16   5       28.79       27.04      2.62 o 
   4  16   5        0.00        2.27      1.70 o 
   5  16   5       20.05       25.87      2.73 o 
   6  16   5       10.89       16.41      2.92 o 
   7  16   5      115.38      133.14      9.63 o 
  -8  17   5       15.74       17.65      3.18 o 
  -7  17   5       32.42       33.33      4.71 o 
  -6  17   5      111.61      111.09      5.47 o 
  -5  17   5      115.72      111.98      6.05 o 
  -4  17   5       48.11       50.97      3.48 o 
  -3  17   5        0.53        0.05      1.51 o 
  -2  17   5        0.36        3.16      3.11 o 
  -1  17   5       44.46       45.62      4.18 o 
   0  17   5       70.13       83.42      5.26 o 
   1  17   5      119.60      138.72     10.36 o 
   2  17   5       12.34       17.28      2.75 o 
   3  17   5        2.80        0.27      1.53 o 
   4  17   5       17.71       18.48      2.44 o 
   5  17   5        0.03       -0.20      1.78 o 
  -7  18   5       44.97       45.10      3.91 o 
  -6  18   5       22.24       24.82      4.16 o 
  -5  18   5       64.17       81.27      5.01 o 
  -4  18   5       18.26       24.18      3.42 o 
  -3  18   5      109.95      119.15      4.61 o 
  -2  18   5      234.05      246.71      7.65 o 
  -1  18   5       44.45       70.18      7.44 o 
   0  18   5       24.54       22.94      3.49 o 
   1  18   5        0.77        1.95      1.95 o 
   2  18   5       26.62       27.71      3.30 o 
   3  18   5       35.85       38.84      8.23 o 
   4  18   5       74.67       82.60      7.18 o 
  -6  19   5       60.75       56.36      5.67 o 
  -5  19   5       64.99       61.78      5.62 o 
  -4  19   5      163.44      184.96     13.20 o 
  -3  19   5      137.14      146.36      9.50 o 
  -2  19   5        0.14       -2.18      2.18 o 
  -1  19   5       37.47       39.56      4.54 o 
   0  19   5       38.25       69.41      7.52 o 
   1  19   5       38.08       36.79      5.50 o 
   2  19   5        3.42        5.21      2.33 o 
   3  19   5       26.88       25.21      3.36 o 
  -2  20   5        3.51        4.15      2.71 o 
  -1  20   5        6.22        9.96      3.17 o 
 -14   0   6      281.90      287.42     16.29 o 
 -13   0   6      193.74      212.93     12.59 o 
 -12   0   6        0.00        4.10      2.16 o 
 -11   0   6       34.31       35.67      3.72 o 
 -10   0   6       84.81       97.93      9.09 o 
  -9   0   6       51.55       49.29      2.65 o 
  -8   0   6       42.25       39.69      2.48 o 
  -7   0   6       28.42       32.00      3.69 o 
  -6   0   6       57.34       69.86      3.81 o 
  -5   0   6      151.63      157.48      4.18 o 
  -4   0   6        0.99        2.10      1.01 o 
  -3   0   6       28.05       25.42      1.79 o 
  -2   0   6        5.25        6.73      1.16 o 
  -1   0   6       11.54       13.30      2.28 o 
   0   0   6     1833.00     1893.81     31.37 o 
   1   0   6      387.75      372.65      9.10 o 
   2   0   6        3.47        8.14      2.09 o 
   3   0   6     1772.58     1782.47     30.29 o 
   4   0   6       20.00       22.53      2.94 o 
   5   0   6      364.95      330.49      9.15 o 
   6   0   6      450.33      420.41     10.83 o 
   7   0   6        7.21        6.40      2.43 o 
   8   0   6      117.79      111.66      5.68 o 
   9   0   6       24.02       30.28      3.91 o 
  10   0   6       13.34       12.37      3.65 o 
  11   0   6        5.67        7.49      3.04 o 
 -14   1   6       31.07       32.78      4.82 o 
 -13   1   6       88.48       97.94      3.99 o 
 -12   1   6        6.43       11.28      1.78 o 
 -11   1   6       60.67       64.06      3.13 o 
 -10   1   6       24.35       24.26      1.79 o 
  -9   1   6      330.95      329.03      4.84 o 
  -8   1   6       40.10       39.53      1.72 o 
  -7   1   6      169.97      160.37      3.05 o 
  -6   1   6      241.25      229.83      3.70 o 
  -5   1   6     1168.57     1182.23     12.08 o 
  -4   1   6      241.02      226.12      3.57 o 
  -3   1   6       36.06       40.39      1.52 o 
  -2   1   6       38.79       44.47      1.51 o 
  -1   1   6       76.62       78.29      2.79 o 
   0   1   6       41.84       52.19      2.75 o 
   1   1   6        0.05        1.87      1.31 o 
   2   1   6      759.48      754.51     10.65 o 
   3   1   6      310.96      308.04      5.92 o 
   4   1   6       53.04       56.63      2.84 o 
   5   1   6      123.44      115.56      3.80 o 
   6   1   6       36.75       31.51      2.47 o 
   7   1   6       73.76       64.46      3.25 o 
   8   1   6        4.04        0.64      1.88 o 
   9   1   6       62.33       68.55      3.66 o 
  10   1   6       12.48       10.95      2.14 o 
  11   1   6       94.59      103.77      4.56 o 
 -14   2   6       42.81       36.22      6.94 o 
 -13   2   6        1.62        2.90      2.67 o 
 -12   2   6        7.71       14.04      1.95 o 
 -11   2   6       42.44       47.81      2.44 o 
 -10   2   6       62.58       61.30      2.47 o 
  -9   2   6       35.17       38.45      2.24 o 
  -8   2   6      546.40      541.34      6.73 o 
  -7   2   6      127.44      129.77      2.70 o 
  -6   2   6      202.17      205.15      3.49 o 
  -5   2   6      765.70      759.73      8.45 o 
  -4   2   6      161.97      153.42      2.84 o 
  -3   2   6       22.78       23.80      1.28 o 
  -2   2   6        5.37        7.12      0.84 o 
  -1   2   6        0.99        1.58      0.82 o 
   0   2   6      118.45      122.32      3.39 o 
   1   2   6      810.75      813.58     11.14 o 
   2   2   6        1.97        3.74      1.36 o 
   3   2   6       45.82       46.22      2.66 o 
   4   2   6        0.60        1.27      1.34 o 
   5   2   6      846.30      804.53     13.15 o 
   6   2   6       33.11       25.30      2.18 o 
   7   2   6        2.73        2.31      1.42 o 
   8   2   6        1.49       -0.83      1.51 o 
   9   2   6        2.06        2.10      1.65 o 
  10   2   6        0.44        1.59      1.68 o 
  11   2   6       52.43       60.29      3.90 o 
 -14   3   6       74.46       90.50      7.23 o 
 -13   3   6       94.31       93.51      4.96 o 
 -12   3   6       17.86       18.64      2.67 o 
 -11   3   6        2.69        5.31      1.20 o 
 -10   3   6       48.66       50.24      2.66 o 
  -9   3   6       28.92       30.31      1.92 o 
  -8   3   6       18.67       18.47      1.31 o 
  -7   3   6        0.06        0.19      0.70 o 
  -6   3   6      691.66      705.55      9.50 o 
  -5   3   6      990.55      991.68     10.51 o 
  -4   3   6       25.61       27.34      1.46 o 
  -3   3   6        4.53        2.50      0.72 o 
  -2   3   6      508.37      518.57      6.19 o 
  -1   3   6       25.71       25.65      1.22 o 
   0   3   6       20.35       17.25      1.85 o 
   1   3   6       64.45       71.39      2.82 o 
   2   3   6       66.37       64.52      2.73 o 
   3   3   6        6.55        7.81      1.45 o 
   4   3   6       22.99       24.09      2.12 o 
   5   3   6      198.62      196.37      4.89 o 
   6   3   6      150.44      145.52      4.94 o 
   7   3   6        1.45        0.74      1.39 o 
   8   3   6       21.99       24.78      2.49 o 
   9   3   6       15.20       11.44      2.11 o 
  10   3   6        7.76        7.23      2.01 o 
  11   3   6        0.53        2.37      1.90 o 
 -14   4   6       66.72       78.33      6.15 o 
 -13   4   6        0.08       -0.40      1.71 o 
 -12   4   6      153.54      157.97      4.79 o 
 -11   4   6      244.10      234.29      5.68 o 
 -10   4   6        0.18        1.41      0.97 o 
  -9   4   6      122.21      127.10      3.35 o 
  -8   4   6        1.39        1.78      0.96 o 
  -7   4   6      634.57      647.28      7.88 o 
  -6   4   6       48.54       50.26      1.81 o 
  -5   4   6     2324.81     2289.06     21.72 o 
  -4   4   6      159.94      154.19      2.92 o 
  -3   4   6      399.74      399.48      7.12 o 
  -2   4   6       14.68       12.18      1.12 o 
  -1   4   6      125.23      120.75      2.88 o 
   0   4   6        6.99        6.47      1.37 o 
   1   4   6       11.81       12.94      1.62 o 
   2   4   6       37.50       34.62      2.18 o 
   3   4   6      173.92      185.90      4.49 o 
   4   4   6       51.62       39.85      2.52 o 
   5   4   6      611.77      567.95      9.19 o 
   6   4   6       46.82       34.23      2.49 o 
   7   4   6       70.31       59.26      4.34 o 
   8   4   6       28.76       22.83      2.45 o 
   9   4   6        9.96       10.02      1.98 o 
  10   4   6      167.78      182.89      5.53 o 
  11   4   6       18.44       22.93      2.68 o 
 -14   5   6       69.91       83.85     11.14 o 
 -13   5   6       75.19       71.44      6.96 o 
 -12   5   6       13.39       17.25      2.13 o 
 -11   5   6       41.54       40.57      2.79 o 
 -10   5   6        2.51        2.00      1.35 o 
  -9   5   6       16.72       18.65      1.61 o 
  -8   5   6       94.13       87.14      2.77 o 
  -7   5   6      100.17      106.86      2.98 o 
  -6   5   6      362.69      364.60      5.04 o 
  -5   5   6      950.58      969.00     10.38 o 
  -4   5   6      441.20      448.18      5.73 o 
  -3   5   6       65.99       69.80      1.99 o 
  -2   5   6      135.57      138.56      2.70 o 
  -1   5   6       24.20       28.73      1.43 o 
   0   5   6      194.58      206.79      3.82 o 
   1   5   6      112.41      106.90      5.30 o 
   2   5   6      499.41      474.50      7.73 o 
   3   5   6      257.64      240.51      5.20 o 
   4   5   6       10.14        9.52      1.70 o 
   5   5   6      120.07      124.88      3.94 o 
   6   5   6        0.47        3.02      1.38 o 
   7   5   6       57.26       51.32      3.19 o 
   8   5   6        9.34       10.08      1.98 o 
   9   5   6        6.15        5.09      1.78 o 
  10   5   6      200.63      218.19      6.04 o 
 -14   6   6       28.90       35.28      5.85 o 
 -13   6   6        6.03        9.91      1.92 o 
 -12   6   6        2.13        2.35      1.42 o 
 -11   6   6       74.11       70.61      3.47 o 
 -10   6   6      126.05      123.36      4.16 o 
  -9   6   6        9.30        8.74      1.50 o 
  -8   6   6      137.00      136.04      3.47 o 
  -7   6   6        7.19        6.66      1.19 o 
  -6   6   6        7.14        5.81      1.55 o 
  -5   6   6      323.99      345.20      4.88 o 
  -4   6   6       30.44       30.77      1.53 o 
  -3   6   6       30.60       32.24      1.57 o 
  -2   6   6       29.68       30.43      1.54 o 
  -1   6   6      138.65      142.22      2.80 o 
   0   6   6       13.05       13.81      1.27 o 
   1   6   6       17.17       17.91      1.79 o 
   2   6   6      323.17      294.78      5.77 o 
   3   6   6        0.07        1.44      1.19 o 
   4   6   6        0.12       -0.58      1.18 o 
   5   6   6      248.47      243.75      5.49 o 
   6   6   6       23.44       21.67      2.23 o 
   7   6   6       21.86       17.95      2.15 o 
   8   6   6        0.74       -0.36      1.54 o 
   9   6   6       54.58       51.23      3.35 o 
  10   6   6       14.92       22.76      2.70 o 
 -13   7   6        8.57       10.59      2.69 o 
 -12   7   6       18.03       17.58      2.27 o 
 -11   7   6        5.10        7.76      1.78 o 
 -10   7   6       24.31       31.23      2.58 o 
  -9   7   6        3.89        4.30      1.43 o 
  -8   7   6       20.68       21.81      2.09 o 
  -7   7   6        7.99        7.31      1.31 o 
  -6   7   6       75.82       77.81      3.47 o 
  -5   7   6       41.77       45.73      1.81 o 
  -4   7   6      178.60      179.93      3.33 o 
  -3   7   6        7.96        9.21      1.08 o 
  -2   7   6       92.08       96.71      2.42 o 
  -1   7   6        2.66        2.76      0.87 o 
   0   7   6       94.07      101.93      2.76 o 
   1   7   6      165.47      157.51      4.04 o 
   2   7   6      228.62      216.78      4.95 o 
   3   7   6       75.55       77.65      3.10 o 
   4   7   6        8.88       12.27      1.86 o 
   5   7   6       16.98       15.47      1.99 o 
   6   7   6        8.30        6.94      1.69 o 
   7   7   6      258.68      259.19      6.10 o 
   8   7   6        3.02        2.07      1.60 o 
   9   7   6        0.02       -0.60      1.60 o 
  10   7   6       32.96       37.56      5.02 o 
 -13   8   6       40.86       39.05      3.76 o 
 -12   8   6        0.00       -0.25      1.83 o 
 -11   8   6       79.09       85.45      3.82 o 
 -10   8   6       75.67       76.83      3.62 o 
  -9   8   6       65.91       64.57      3.27 o 
  -8   8   6        1.20        0.48      1.20 o 
  -7   8   6       15.65       17.93      2.16 o 
  -6   8   6        1.98        0.81      1.34 o 
  -5   8   6        0.91        1.56      0.87 o 
  -4   8   6        1.01        2.51      0.88 o 
  -3   8   6      229.96      227.20      3.86 o 
  -2   8   6      290.82      301.76      4.61 o 
  -1   8   6      185.77      182.99      3.44 o 
   0   8   6       47.60       46.03      2.31 o 
   1   8   6      683.53      642.28     10.49 o 
   2   8   6      443.23      420.92      7.32 o 
   3   8   6       65.16       65.57      3.07 o 
   4   8   6       76.53       64.04      3.02 o 
   5   8   6        8.59        9.71      1.95 o 
   6   8   6        1.59        1.19      1.41 o 
   7   8   6       23.30       28.88      2.66 o 
   8   8   6       99.08       99.31      4.94 o 
   9   8   6       44.36       46.92      3.28 o 
  10   8   6        0.59        3.21      2.03 o 
 -13   9   6       11.67       10.81      2.15 o 
 -12   9   6       43.79       44.11      3.33 o 
 -11   9   6       12.36       10.48      1.99 o 
 -10   9   6        0.60        0.56      1.43 o 
  -9   9   6      494.65      481.54      9.06 o 
  -8   9   6       19.16       19.04      2.15 o 
  -7   9   6       97.60       90.29      3.60 o 
  -6   9   6        1.14        2.18      1.37 o 
  -5   9   6      193.60      191.19      4.14 o 
  -4   9   6       94.12       88.24      2.60 o 
  -3   9   6      418.02      409.16      5.67 o 
  -2   9   6       92.87       85.53      2.49 o 
  -1   9   6      165.07      159.77      3.80 o 
   0   9   6        8.91        6.40      1.09 o 
   1   9   6      123.84      117.09      5.87 o 
   2   9   6      589.87      552.38      8.77 o 
   3   9   6      102.89       99.03      3.96 o 
   4   9   6       12.95       16.20      1.99 o 
   5   9   6        3.27        1.17      1.41 o 
   6   9   6       13.03       12.77      2.04 o 
   7   9   6       83.65       99.39      3.95 o 
   8   9   6       57.36       61.47      3.48 o 
   9   9   6        1.57        5.59      2.20 o 
 -12  10   6       46.41       45.71      3.47 o 
 -11  10   6       49.87       46.05      3.34 o 
 -10  10   6       49.80       47.00      4.13 o 
  -9  10   6       24.46       23.89      2.49 o 
  -8  10   6       51.09       52.28      4.35 o 
  -7  10   6      398.35      383.17     11.52 o 
  -6  10   6       60.80       57.48      3.08 o 
  -5  10   6        6.25        6.81      1.66 o 
  -4  10   6       93.60       96.37      2.71 o 
  -3  10   6      235.13      222.15      3.98 o 
  -2  10   6       51.65       50.38      2.06 o 
  -1  10   6        1.01        3.15      0.96 o 
   0  10   6       75.80       73.75      2.39 o 
   1  10   6        0.37       -0.88      1.18 o 
   2  10   6      110.64      104.09      3.78 o 
   3  10   6       16.66       19.88      2.12 o 
   4  10   6       23.26       19.21      2.14 o 
   5  10   6       61.89       59.67      3.23 o 
   6  10   6        2.99        2.98      1.63 o 
   7  10   6       11.58       12.21      2.09 o 
   8  10   6       16.62       13.41      2.17 o 
   9  10   6        2.83        3.95      2.75 o 
 -12  11   6       50.53       48.65      3.59 o 
 -11  11   6       74.19       82.14      4.15 o 
 -10  11   6        0.17       -0.29      1.57 o 
  -9  11   6      142.45      133.08      5.49 o 
  -8  11   6       20.59       22.63      2.39 o 
  -7  11   6       17.50       18.26      2.21 o 
  -6  11   6        0.73        0.99      1.45 o 
  -5  11   6       95.74       99.38      3.89 o 
  -4  11   6      225.82      216.96      5.45 o 
  -3  11   6      633.25      649.75      8.03 o 
  -2  11   6       89.57       93.77      3.38 o 
  -1  11   6      159.62      160.34      4.46 o 
   0  11   6        8.84        9.66      1.26 o 
   1  11   6      194.80      190.00      4.65 o 
   2  11   6        2.53        4.13      1.47 o 
   3  11   6       16.57       17.36      2.56 o 
   4  11   6       38.90       39.01      2.78 o 
   5  11   6        4.79        2.16      2.57 o 
   6  11   6       75.23       76.14      3.62 o 
   7  11   6       60.71       67.07      3.64 o 
   8  11   6        9.76       12.04      2.45 o 
 -11  12   6      199.29      210.47      6.34 o 
 -10  12   6       51.84       41.64      3.27 o 
  -9  12   6       13.75       19.39      2.90 o 
  -8  12   6      135.31      122.29      4.60 o 
  -7  12   6      163.33      144.54      5.84 o 
  -6  12   6        3.86        2.69      1.56 o 
  -5  12   6       26.63       27.19      2.50 o 
  -4  12   6        1.82        2.30      1.58 o 
  -3  12   6      252.07      255.55      6.04 o 
  -2  12   6      150.67      142.96      3.26 o 
  -1  12   6      286.73      279.98      4.69 o 
   0  12   6       18.11       20.26      1.60 o 
   1  12   6      169.45      160.25      4.27 o 
   2  12   6       21.40       22.15      2.09 o 
   3  12   6       79.54       76.74      3.38 o 
   4  12   6       17.30       13.92      1.98 o 
   5  12   6       19.74       18.55      2.21 o 
   6  12   6       65.74       62.45      3.45 o 
   7  12   6        0.66        0.94      1.88 o 
   8  12   6        0.25       -2.20      2.20 o 
 -11  13   6       31.67       37.73      3.31 o 
 -10  13   6        1.30        1.59      1.79 o 
  -9  13   6        9.32        6.46      2.13 o 
  -8  13   6        4.41        0.72      1.66 o 
  -7  13   6        2.25        2.70      1.92 o 
  -6  13   6       56.80       58.01      3.59 o 
  -5  13   6       17.83       14.14      2.94 o 
  -4  13   6      180.85      182.75      5.32 o 
  -3  13   6        7.05        6.28      1.76 o 
  -2  13   6       73.85       72.98      2.80 o 
  -1  13   6       57.24       58.75      2.36 o 
   0  13   6       18.42       22.12      1.81 o 
   1  13   6      237.31      239.95      5.43 o 
   2  13   6       28.62       24.53      2.28 o 
   3  13   6        4.35        6.54      1.68 o 
   4  13   6       26.73       23.03      2.62 o 
   5  13   6       94.33       91.87      3.78 o 
   6  13   6       61.93       71.70      5.45 o 
   7  13   6       37.73       42.69      3.61 o 
 -10  14   6        1.36        1.96      2.03 o 
  -9  14   6        0.00        0.35      1.73 o 
  -8  14   6       14.27       15.13      2.96 o 
  -7  14   6        0.00        0.81      1.91 o 
  -6  14   6       27.97       25.69      2.72 o 
  -5  14   6        0.78        1.07      1.70 o 
  -4  14   6        5.98       12.91      3.02 o 
  -3  14   6        7.09        4.96      2.61 o 
  -2  14   6       31.40       36.88      2.79 o 
  -1  14   6       80.52       92.47      3.17 o 
   0  14   6      158.17      155.23      3.85 o 
   1  14   6       14.98       18.37      2.48 o 
   2  14   6        9.75       11.68      1.89 o 
   3  14   6      128.04      123.69      5.81 o 
   4  14   6        0.39       -1.18      1.48 o 
   5  14   6       13.35       10.99      2.24 o 
   6  14   6       27.21       30.88      3.18 o 
   7  14   6        4.00        3.98      3.63 o 
  -9  15   6       71.39       72.55      8.99 o 
  -8  15   6        6.74        5.78      2.95 o 
  -7  15   6       42.23       38.40      3.32 o 
  -6  15   6       46.88       41.55      7.16 o 
  -5  15   6        0.66       -1.25      1.59 o 
  -4  15   6       39.79       39.23      4.04 o 
  -3  15   6        2.27        1.92      1.94 o 
  -2  15   6      238.13      232.89      5.96 o 
  -1  15   6       45.07       42.21      2.53 o 
   0  15   6       32.89       33.61      2.45 o 
   1  15   6       57.34       60.57      2.99 o 
   2  15   6       60.98       65.27      3.24 o 
   3  15   6      178.76      178.80      6.60 o 
   4  15   6       34.02       38.89      6.72 o 
   5  15   6        9.64       13.07      2.43 o 
   6  15   6        4.15        3.73      2.11 o 
  -8  16   6      177.80      172.16      6.67 o 
  -7  16   6       18.79       17.48      4.23 o 
  -6  16   6       56.50       60.00      7.09 o 
  -5  16   6       27.32       26.59      2.88 o 
  -4  16   6       54.86       63.48      5.07 o 
  -3  16   6       32.62       33.49      4.69 o 
  -2  16   6      133.51      138.98      6.39 o 
  -1  16   6       98.44       97.96      4.09 o 
   0  16   6       25.23       26.68      3.18 o 
   1  16   6        2.78        3.75      1.78 o 
   2  16   6        0.03       -1.67      1.68 o 
   3  16   6       18.88       27.56      2.82 o 
   4  16   6       72.79       67.82      5.39 o 
   5  16   6       11.03       11.50      3.20 o 
  -7  17   6      222.06      207.62     11.79 o 
  -6  17   6        2.15        0.88      2.26 o 
  -5  17   6       14.54       15.16      3.12 o 
  -4  17   6      105.66      119.29      4.83 o 
  -3  17   6       16.74       14.56      4.06 o 
  -2  17   6        3.70        7.22      2.15 o 
  -1  17   6      177.32      178.31      5.36 o 
   0  17   6      112.69      122.79      7.06 o 
   1  17   6       23.61       32.19      3.59 o 
   2  17   6       79.39       82.24      6.06 o 
   3  17   6       42.38       55.35      4.66 o 
  -5  18   6        1.25        0.50      3.49 o 
  -4  18   6       37.95       37.16      4.06 o 
  -3  18   6       82.90       73.60      4.83 o 
  -2  18   6       10.87       15.56      4.34 o 
  -1  18   6       14.75       17.89      3.40 o 
   0  18   6        1.09        1.46      3.35 o 
   1  18   6        0.15        0.99      3.14 o 
   2  18   6        5.37        7.34      3.72 o 
 -14   1   7        0.01       -0.39      2.32 o 
 -13   1   7        1.07        1.80      2.52 o 
 -12   1   7       47.29       62.43      6.56 o 
 -11   1   7       39.19       46.69      3.83 o 
 -10   1   7       78.80       86.82      3.05 o 
  -9   1   7       79.37       79.54      3.91 o 
  -8   1   7        7.98        7.94      1.08 o 
  -7   1   7       33.09       32.12      1.87 o 
  -6   1   7      145.04      145.50      3.04 o 
  -5   1   7       81.00       83.49      2.30 o 
  -4   1   7       59.02       59.46      1.98 o 
  -3   1   7       27.38       25.89      1.67 o 
  -2   1   7        1.02       -0.41      1.03 o 
  -1   1   7      224.04      225.22      4.94 o 
   0   1   7       53.49       47.98      2.63 o 
   1   1   7       10.83        8.32      1.60 o 
   2   1   7        1.52        2.74      1.84 o 
   3   1   7      643.90      645.23     10.13 o 
   4   1   7      265.41      266.88      6.00 o 
   5   1   7        0.75        1.89      1.57 o 
   6   1   7        2.46        1.61      2.38 o 
   7   1   7        0.11       -0.90      1.54 o 
   8   1   7      120.61      139.42      4.93 o 
   9   1   7        2.24       -1.19      1.60 o 
 -14   2   7       94.51      100.42      7.47 o 
 -13   2   7       49.79       57.43     10.81 o 
 -12   2   7       71.38       73.41      4.52 o 
 -11   2   7       43.56       53.83      3.91 o 
 -10   2   7       15.90       15.08      1.60 o 
  -9   2   7       23.31       25.13      1.85 o 
  -8   2   7       33.07       31.80      1.71 o 
  -7   2   7       13.43       14.29      1.25 o 
  -6   2   7        2.27        1.86      0.83 o 
  -5   2   7       70.71       76.67      2.21 o 
  -4   2   7        0.93        1.43      0.77 o 
  -3   2   7       16.40       17.98      1.44 o 
  -2   2   7      100.54       97.72      3.25 o 
  -1   2   7      177.91      170.63      4.27 o 
   0   2   7        0.09        1.38      1.32 o 
   1   2   7       49.94       48.58      2.81 o 
   2   2   7       34.87       33.00      2.43 o 
   3   2   7       75.45       70.18      3.23 o 
   4   2   7       18.90       17.23      2.04 o 
   5   2   7        0.54        0.28      1.72 o 
   6   2   7        0.00       -1.40      1.40 o 
   7   2   7        7.78        5.73      1.82 o 
   8   2   7      198.60      200.16      5.70 o 
   9   2   7        1.84       -1.73      1.73 o 
 -13   3   7       90.31      104.45     10.27 o 
 -12   3   7       43.22       41.90      3.69 o 
 -11   3   7       62.59       56.23      4.21 o 
 -10   3   7        3.85        5.71      1.76 o 
  -9   3   7        0.98        2.19      1.32 o 
  -8   3   7       42.60       39.94      2.16 o 
  -7   3   7        5.14        5.41      1.00 o 
  -6   3   7        0.01        0.25      0.75 o 
  -5   3   7       57.95       55.29      1.98 o 
  -4   3   7        7.35       10.18      1.07 o 
  -3   3   7      107.27      110.89      2.90 o 
  -2   3   7       80.62       77.53      2.93 o 
  -1   3   7       45.08       45.66      2.57 o 
   0   3   7      109.88      110.87      3.57 o 
   1   3   7        6.60        5.80      1.55 o 
   2   3   7       10.86        9.90      1.71 o 
   3   3   7       41.58       40.68      2.73 o 
   4   3   7       74.36       78.32      3.47 o 
   5   3   7        4.72        4.61      1.61 o 
   6   3   7        0.35       -0.55      1.41 o 
   7   3   7       10.33        4.24      1.76 o 
   8   3   7       39.99       45.92      3.30 o 
   9   3   7        0.05       -1.18      1.66 o 
 -13   4   7      275.04      292.21     14.17 o 
 -12   4   7       83.84       88.39      6.55 o 
 -11   4   7       22.12       19.50      2.17 o 
 -10   4   7       45.95       48.61      2.58 o 
  -9   4   7        0.24        1.03      1.02 o 
  -8   4   7       31.73       37.97      2.19 o 
  -7   4   7        9.50        8.26      1.11 o 
  -6   4   7       72.43       72.39      2.21 o 
  -5   4   7        1.46        1.30      0.83 o 
  -4   4   7       40.09       43.81      1.80 o 
  -3   4   7        1.41        1.70      0.90 o 
  -2   4   7       62.93       65.47      3.11 o 
  -1   4   7       88.16       90.16      3.23 o 
   0   4   7        4.94        7.34      1.63 o 
   1   4   7      138.17      128.31      3.90 o 
   2   4   7       33.82       34.29      2.56 o 
   3   4   7      302.86      291.95      6.18 o 
   4   4   7       23.72       16.54      2.03 o 
   5   4   7        6.56        6.47      1.74 o 
   6   4   7        7.71        7.16      1.78 o 
   7   4   7       22.04       25.25      2.59 o 
   8   4   7        0.03       -1.61      1.61 o 
   9   4   7       65.74       69.87      4.01 o 
 -13   5   7       86.44       94.69      5.41 o 
 -12   5   7       43.16       42.58      3.07 o 
 -11   5   7       42.60       41.07      2.95 o 
 -10   5   7       89.52       92.03      4.03 o 
  -9   5   7        9.56       11.91      1.72 o 
  -8   5   7        3.14        4.14      1.18 o 
  -7   5   7      255.33      243.22      6.94 o 
  -6   5   7       17.17       22.13      1.50 o 
  -5   5   7       43.13       41.74      2.00 o 
  -4   5   7       25.15       26.59      1.54 o 
  -3   5   7       32.75       36.36      1.90 o 
  -2   5   7        0.17        0.69      1.16 o 
  -1   5   7        9.59        8.75      1.60 o 
   0   5   7      314.22      304.65      6.01 o 
   1   5   7       82.42       80.94      3.62 o 
   2   5   7        2.48        1.13      1.39 o 
   3   5   7      176.05      170.71      4.76 o 
   4   5   7       68.27       76.45      3.48 o 
   5   5   7        0.22       -1.45      1.45 o 
   6   5   7       46.06       47.70      3.14 o 
   7   5   7        4.26        3.82      1.75 o 
   8   5   7       18.57       17.44      2.38 o 
   9   5   7        6.75        6.08      2.26 o 
 -13   6   7      143.56      148.47      6.55 o 
 -12   6   7       62.12       70.56      3.87 o 
 -11   6   7        2.40        1.18      1.48 o 
 -10   6   7       59.13       52.22      3.23 o 
  -9   6   7       26.18       24.94      2.38 o 
  -8   6   7        9.88       11.66      1.72 o 
  -7   6   7       56.31       53.28      2.48 o 
  -6   6   7      256.83      253.61      4.88 o 
  -5   6   7      288.92      288.26      4.58 o 
  -4   6   7       19.88       19.68      1.40 o 
  -3   6   7        0.04       -0.64      0.88 o 
  -2   6   7       20.22       18.80      1.85 o 
  -1   6   7       47.31       44.10      2.53 o 
   0   6   7        0.70        1.39      1.38 o 
   1   6   7       63.60       62.54      3.52 o 
   2   6   7        2.89        0.96      1.38 o 
   3   6   7       25.05       25.37      2.35 o 
   4   6   7      142.22      137.80      4.44 o 
   5   6   7      123.75      122.81      5.24 o 
   6   6   7       12.72       12.93      2.20 o 
   7   6   7       44.14       52.80      3.53 o 
   8   6   7       15.86       16.20      2.35 o 
   9   6   7       88.55       85.14      5.55 o 
 -13   7   7      100.32      125.04     10.33 o 
 -12   7   7        0.36        1.77      1.65 o 
 -11   7   7       13.63       17.59      2.89 o 
 -10   7   7        0.51        1.35      1.53 o 
  -9   7   7        4.61        5.47      1.54 o 
  -8   7   7      218.58      234.37      5.72 o 
  -7   7   7        1.10        1.98      1.68 o 
  -6   7   7        2.10        2.54      1.21 o 
  -5   7   7      244.53      247.91      4.23 o 
  -4   7   7       14.32       16.03      1.37 o 
  -3   7   7      118.67      117.85      2.86 o 
  -2   7   7       16.37       15.83      1.70 o 
  -1   7   7      176.06      178.30      4.51 o 
   0   7   7       74.00       83.38      3.38 o 
   1   7   7       32.21       33.51      2.50 o 
   2   7   7        4.38        2.80      1.50 o 
   3   7   7      187.12      181.58      4.97 o 
   4   7   7      606.51      575.33      9.65 o 
   5   7   7       51.58       54.73      3.32 o 
   6   7   7        0.90        0.68      1.64 o 
   7   7   7       64.73       67.56      3.90 o 
   8   7   7        2.07        0.91      1.70 o 
 -12   8   7       22.88       26.87      4.16 o 
 -11   8   7       60.89       63.03      3.76 o 
 -10   8   7        0.38        1.58      1.47 o 
  -9   8   7       22.76       23.19      3.01 o 
  -8   8   7      380.11      383.91      7.77 o 
  -7   8   7       74.89       72.83      3.38 o 
  -6   8   7      105.09      106.41      3.77 o 
  -5   8   7       52.48       55.01      2.52 o 
  -4   8   7      193.97      198.23      3.75 o 
  -3   8   7       14.78       14.54      1.37 o 
  -2   8   7      219.33      221.56      4.95 o 
  -1   8   7       27.63       29.90      2.26 o 
   0   8   7       60.00       58.48      3.02 o 
   1   8   7      150.25      140.56      4.17 o 
   2   8   7        0.71        1.73      1.46 o 
   3   8   7        2.52        1.77      1.45 o 
   4   8   7      148.49      134.89      4.62 o 
   5   8   7        5.57        7.00      1.94 o 
   6   8   7        0.46       -0.16      1.60 o 
   7   8   7        6.85        8.06      2.04 o 
   8   8   7       31.29       25.14      2.76 o 
 -12   9   7        8.12       13.30      2.35 o 
 -11   9   7        6.29        3.66      1.79 o 
 -10   9   7        0.45       -1.59      1.59 o 
  -9   9   7      103.40      106.32      4.22 o 
  -8   9   7      111.93      109.40      4.19 o 
  -7   9   7        9.97        9.04      1.81 o 
  -6   9   7       30.36       25.88      2.35 o 
  -5   9   7       78.14       81.61      5.11 o 
  -4   9   7        7.80        4.40      1.14 o 
  -3   9   7        9.87       11.53      1.58 o 
  -2   9   7        3.98        4.16      1.30 o 
  -1   9   7      169.34      166.65      4.42 o 
   0   9   7       69.45       72.29      3.19 o 
   1   9   7        1.26        1.51      1.49 o 
   2   9   7      151.40      145.96      6.21 o 
   3   9   7      117.46      102.07      4.51 o 
   4   9   7        0.47        0.38      1.57 o 
   5   9   7      108.01      107.67      4.25 o 
   6   9   7      153.75      162.30      5.13 o 
   7   9   7        2.34        1.88      1.76 o 
   8   9   7        6.61        5.15      2.67 o 
 -11  10   7       23.82       26.31      2.74 o 
 -10  10   7        1.86        0.96      1.60 o 
  -9  10   7        4.19        3.52      1.69 o 
  -8  10   7       70.38       69.61      3.75 o 
  -7  10   7      116.72      111.49      4.29 o 
  -6  10   7       83.72       78.46      3.63 o 
  -5  10   7      199.43      199.30      5.31 o 
  -4  10   7       36.26       32.65      2.58 o 
  -3  10   7      112.06      111.16      3.21 o 
  -2  10   7       41.54       43.97      2.31 o 
  -1  10   7       42.83       47.72      2.66 o 
   0  10   7        0.29       -0.86      1.33 o 
   1  10   7        0.06        0.52      1.45 o 
   2  10   7       38.01       31.73      2.60 o 
   3  10   7        8.99       10.44      1.96 o 
   4  10   7       23.15       19.35      2.70 o 
   5  10   7        0.63        0.13      1.59 o 
   6  10   7        0.07       -1.20      1.59 o 
   7  10   7        1.20       -1.82      1.82 o 
 -11  11   7        0.73        2.45      1.77 o 
 -10  11   7       27.20       25.86      2.76 o 
  -9  11   7      122.65      120.09      4.72 o 
  -8  11   7       29.88       28.43      3.00 o 
  -7  11   7       31.31       31.48      2.70 o 
  -6  11   7       25.69       27.51      2.87 o 
  -5  11   7      153.88      152.07      4.84 o 
  -4  11   7      305.81      303.17      6.73 o 
  -3  11   7       13.86       15.37      2.68 o 
  -2  11   7       20.33       22.70      1.91 o 
  -1  11   7       37.77       37.20      2.48 o 
   0  11   7        2.13        0.37      2.03 o 
   1  11   7      231.96      210.36      5.33 o 
   2  11   7        3.95        2.27      1.62 o 
   3  11   7      293.99      275.99      6.38 o 
   4  11   7       18.58       18.03      2.38 o 
   5  11   7        4.89        5.41      1.95 o 
   6  11   7        8.93        9.04      2.15 o 
   7  11   7       24.13       23.62      2.72 o 
 -10  12   7       10.50        7.92      2.33 o 
  -9  12   7       38.68       43.00      4.26 o 
  -8  12   7       19.05       24.75      4.57 o 
  -7  12   7       15.05       16.67      2.35 o 
  -6  12   7       97.48       96.42      4.28 o 
  -5  12   7       20.01       20.69      3.89 o 
  -4  12   7       30.60       28.10      3.21 o 
  -3  12   7       27.35       30.47      2.88 o 
  -2  12   7       39.75       48.80      2.81 o 
  -1  12   7       12.54        9.35      1.65 o 
   0  12   7        1.97        2.95      1.43 o 
   1  12   7      385.52      388.42      7.53 o 
   2  12   7       61.60       64.62      3.43 o 
   3  12   7      183.82      169.39      5.01 o 
   4  12   7       17.27       14.84      2.28 o 
   5  12   7       12.78       10.04      2.09 o 
   6  12   7       86.95       91.10      4.17 o 
  -9  13   7        1.07        1.92      2.07 o 
  -8  13   7       82.67       87.86      4.32 o 
  -7  13   7        0.10       -1.61      1.61 o 
  -6  13   7        3.02        0.60      2.25 o 
  -5  13   7       14.84       13.39      3.81 o 
  -4  13   7        3.96        4.01      3.42 o 
  -3  13   7      135.54      153.47      7.50 o 
  -2  13   7        4.26       11.46      2.75 o 
  -1  13   7       32.16       31.16      3.67 o 
   0  13   7        1.21        2.26      1.64 o 
   1  13   7       90.92       97.93      3.80 o 
   2  13   7       66.46       70.91      3.61 o 
   3  13   7        1.19        1.17      1.70 o 
   4  13   7       12.13       13.69      2.57 o 
   5  13   7       84.23       89.55      4.07 o 
  -9  14   7        4.83        0.82      3.40 o 
  -8  14   7        0.26       -1.52      3.36 o 
  -7  14   7        9.25        6.51      3.08 o 
  -6  14   7        1.18        2.30      2.71 o 
  -5  14   7       70.63       72.18      5.74 o 
  -4  14   7       15.97        8.65      2.62 o 
  -3  14   7        5.11        7.49      2.18 o 
  -2  14   7       88.24       88.36      5.51 o 
  -1  14   7      172.19      199.86      5.86 o 
   0  14   7       52.00       56.50      3.54 o 
   1  14   7      198.95      198.07      5.29 o 
   2  14   7       45.92       48.39      3.28 o 
   3  14   7       13.84       16.27      2.32 o 
   4  14   7       23.57       27.66      2.72 o 
  -7  15   7       69.62       74.13      6.64 o 
  -6  15   7       86.69       99.01      5.51 o 
  -5  15   7        9.39        7.77      3.80 o 
  -4  15   7        2.32        3.95      3.26 o 
  -3  15   7        4.20        6.85      2.14 o 
  -2  15   7       85.37      110.30     11.80 o 
  -1  15   7       46.04       54.61      4.78 o 
   0  15   7       75.91       85.81      4.27 o 
   1  15   7       36.91       46.63      3.68 o 
   2  15   7      146.75      157.02      6.21 o 
   3  15   7       20.47       23.28      2.58 o 
  -6  16   7      124.85      135.10      8.22 o 
  -5  16   7        5.12        6.07      4.46 o 
  -4  16   7      196.21      212.48      6.98 o 
  -3  16   7       55.55       71.03      7.98 o 
  -2  16   7       13.09       19.84     12.16 o 
  -1  16   7        4.16       10.57      3.18 o 
   0  16   7        8.18        5.85      2.76 o 
   1  16   7        3.82        4.65      2.18 o 
   2  16   7       12.96        8.59      4.34 o 
  -4  17   7       21.95       23.94      5.84 o 
  -3  17   7       25.04       27.55      5.95 o 
  -2  17   7       13.56       21.74      3.46 o 
  -1  17   7       34.25       55.48     10.19 o 
 -12   0   8       30.38       69.19      5.93 o 
 -11   0   8        0.22        1.42      3.24 o 
 -10   0   8      246.79      237.36      8.52 o 
  -9   0   8       93.75      111.23      4.31 o 
  -8   0   8        1.33        2.21      3.56 o 
  -7   0   8       17.54       15.64      2.07 o 
  -6   0   8       62.21       63.61      4.19 o 
  -5   0   8       33.12       35.68      8.68 o 
  -4   0   8      229.17      230.59      7.32 o 
  -3   0   8       65.84       67.87      9.41 o 
  -2   0   8      242.34      224.64      7.41 o 
  -1   0   8      119.16      119.52      5.59 o 
   0   0   8      131.42      120.86      5.64 o 
   1   0   8      566.70      535.74     12.92 o 
   2   0   8      767.80      784.91     24.58 o 
   3   0   8     1317.20     1317.34     25.33 o 
   4   0   8      650.95      636.87     15.19 o 
   5   0   8       13.63       13.15      3.15 o 
   6   0   8        0.28       -1.22      2.73 o 
   7   0   8       70.19       58.76      6.92 o 
   8   0   8       11.78        8.30      3.21 o 
 -12   1   8        4.19       11.88      4.90 o 
 -11   1   8        0.19        3.70      3.39 o 
 -10   1   8       20.14       23.97      5.11 o 
  -9   1   8       26.49       26.14      2.05 o 
  -8   1   8      338.11      332.99      5.32 o 
  -7   1   8        2.16        1.02      0.96 o 
  -6   1   8       13.40       10.84      1.26 o 
  -5   1   8       31.01       26.07      2.06 o 
  -4   1   8       50.53       47.69      2.61 o 
  -3   1   8      104.63      100.87      3.55 o 
  -2   1   8       19.29       16.75      1.96 o 
  -1   1   8       16.05       15.96      1.94 o 
   0   1   8        3.49        4.45      1.59 o 
   1   1   8       57.36       60.17      3.40 o 
   2   1   8      125.42      135.70      5.40 o 
   3   1   8        0.50        6.15      2.06 o 
   4   1   8       90.87       96.01      5.93 o 
   5   1   8       40.24       36.99      3.78 o 
   6   1   8        0.58       -0.35      1.68 o 
   7   1   8        1.65        0.34      1.77 o 
   8   1   8       12.49       10.14      4.57 o 
 -12   2   8        4.27        4.29      2.62 o 
 -11   2   8        0.60        1.99      1.97 o 
 -10   2   8       34.30       30.06      2.35 o 
  -9   2   8        0.11        0.02      2.13 o 
  -8   2   8       61.12       65.21      3.48 o 
  -7   2   8       53.20       48.95      2.50 o 
  -6   2   8        0.53        1.97      1.14 o 
  -5   2   8       93.06       82.88      3.19 o 
  -4   2   8       12.58       13.88      1.78 o 
  -3   2   8       26.43       21.88      2.10 o 
  -2   2   8       72.05       69.97      3.12 o 
  -1   2   8       55.40       55.18      3.10 o 
   0   2   8        0.12       -1.78      1.78 o 
   1   2   8       15.80       17.30      2.22 o 
   2   2   8        0.40        1.10      1.62 o 
   3   2   8       84.45       81.40      3.81 o 
   4   2   8      133.89      128.04      4.62 o 
   5   2   8        5.53        5.30      1.85 o 
   6   2   8        9.88        5.01      1.95 o 
   7   2   8        4.80        5.11      2.03 o 
   8   2   8        7.60        8.58      2.28 o 
 -12   3   8       33.99       30.66      4.30 o 
 -11   3   8      120.31      123.54      5.50 o 
 -10   3   8       19.82       22.67      1.96 o 
  -9   3   8       25.71       28.91      2.09 o 
  -8   3   8       65.31       66.58      5.63 o 
  -7   3   8      512.41      485.11      6.73 o 
  -6   3   8       64.23       66.83      2.37 o 
  -5   3   8       19.78       24.40      2.10 o 
  -4   3   8      153.17      148.70      4.15 o 
  -3   3   8        5.34        3.68      1.47 o 
  -2   3   8        4.91        5.70      1.58 o 
  -1   3   8       27.21       20.91      2.20 o 
   0   3   8       17.38       11.63      1.88 o 
   1   3   8       11.78       13.01      2.04 o 
   2   3   8       84.69       79.23      3.62 o 
   3   3   8       37.96       36.82      3.09 o 
   4   3   8        0.30       -0.94      1.57 o 
   5   3   8       28.37       23.12      2.60 o 
   6   3   8        1.40        3.01      1.75 o 
   7   3   8        2.23        0.83      1.82 o 
 -12   4   8        5.33       10.96      4.15 o 
 -11   4   8        6.14        6.13      1.78 o 
 -10   4   8       51.85       58.22      3.31 o 
  -9   4   8       35.23       35.46      2.31 o 
  -8   4   8        0.75        2.86      1.23 o 
  -7   4   8     1234.26     1185.75     14.58 o 
  -6   4   8       54.91       55.35      2.28 o 
  -5   4   8      438.42      400.50      7.14 o 
  -4   4   8       26.96       25.77      2.19 o 
  -3   4   8        6.32        5.20      1.68 o 
  -2   4   8        1.29       -1.07      1.29 o 
  -1   4   8       61.96       64.52      3.83 o 
   0   4   8        1.73        1.48      1.48 o 
   1   4   8       15.79       15.68      2.08 o 
   2   4   8       13.42       15.18      2.20 o 
   3   4   8      320.22      322.62      7.08 o 
   4   4   8        0.04       -1.41      1.41 o 
   5   4   8        6.01        3.23      1.88 o 
   6   4   8       17.35       14.46      2.31 o 
   7   4   8       19.23       19.71      2.65 o 
 -12   5   8        1.23        3.30      2.96 o 
 -11   5   8        5.00        4.00      1.90 o 
 -10   5   8        0.69        2.19      1.57 o 
  -9   5   8       10.49        9.73      1.81 o 
  -8   5   8      114.23      119.94      5.49 o 
  -7   5   8      635.80      622.98      9.11 o 
  -6   5   8      157.33      143.09      3.64 o 
  -5   5   8        3.63        3.89      1.42 o 
  -4   5   8       11.99       10.80      1.72 o 
  -3   5   8       37.06       38.63      3.08 o 
  -2   5   8        4.81        0.98      2.10 o 
  -1   5   8       81.10       79.10      3.46 o 
   0   5   8      552.75      520.42      8.96 o 
   1   5   8      144.31      137.31      5.32 o 
   2   5   8       24.48       26.36      2.56 o 
   3   5   8       98.77      101.05      4.22 o 
   4   5   8        2.39       -0.08      1.67 o 
   5   5   8      139.16      132.78      4.84 o 
   6   5   8       21.90       20.61      2.55 o 
   7   5   8        1.27        0.19      1.90 o 
 -12   6   8       65.65       66.22      8.55 o 
 -11   6   8       42.93       44.47      3.20 o 
 -10   6   8       32.10       35.58      2.81 o 
  -9   6   8        0.89       -0.29      1.29 o 
  -8   6   8        0.77        2.24      1.45 o 
  -7   6   8      178.74      171.48      5.74 o 
  -6   6   8       67.63       69.08      3.34 o 
  -5   6   8        1.45       -0.70      1.22 o 
  -4   6   8      174.25      157.51      4.35 o 
  -3   6   8        4.45        4.73      1.68 o 
  -2   6   8       83.56       83.18      3.45 o 
  -1   6   8        4.42        2.38      1.57 o 
   0   6   8      233.13      233.42      5.70 o 
   1   6   8       40.68       42.70      2.97 o 
   2   6   8       33.45       31.66      2.83 o 
   3   6   8       64.90       62.91      3.68 o 
   4   6   8        1.65        1.77      1.81 o 
   5   6   8       28.77       23.57      2.57 o 
   6   6   8       15.70       15.35      2.43 o 
   7   6   8       31.54       34.55      3.22 o 
 -11   7   8       11.20       11.91      2.28 o 
 -10   7   8       56.31       65.53      4.49 o 
  -9   7   8        4.14        5.61      1.69 o 
  -8   7   8        7.87        9.19      1.78 o 
  -7   7   8      381.32      389.35      7.75 o 
  -6   7   8      266.28      274.50      6.06 o 
  -5   7   8       12.47       13.92      2.38 o 
  -4   7   8        7.19        6.45      1.49 o 
  -3   7   8        0.26        0.05      1.33 o 
  -2   7   8       74.50       75.42      3.36 o 
  -1   7   8       47.48       47.83      2.99 o 
   0   7   8      486.98      471.50      8.54 o 
   1   7   8       49.81       49.59      3.48 o 
   2   7   8       21.23       27.17      2.61 o 
   3   7   8       23.05       21.74      2.56 o 
   4   7   8        2.39       -1.01      1.92 o 
   5   7   8      177.73      186.58      5.63 o 
   6   7   8        0.69        2.74      1.99 o 
 -11   8   8       44.17       40.82      3.30 o 
 -10   8   8       40.22       40.72      3.17 o 
  -9   8   8       20.36       22.14      2.40 o 
  -8   8   8       34.27       39.26      2.89 o 
  -7   8   8       88.62       90.31      3.80 o 
  -6   8   8        4.78        3.96      2.96 o 
  -5   8   8      287.51      286.00      7.15 o 
  -4   8   8      155.04      152.25      4.30 o 
  -3   8   8       60.99       69.53      3.81 o 
  -2   8   8      210.32      212.92      5.28 o 
  -1   8   8       28.96       28.35      2.79 o 
   0   8   8      148.27      149.00      5.30 o 
   1   8   8       11.97       10.94      2.06 o 
   2   8   8      194.58      191.21      5.38 o 
   3   8   8       89.39       90.88      4.11 o 
   4   8   8       25.26       17.68      2.53 o 
   5   8   8        4.26        6.02      2.44 o 
   6   8   8        9.09        9.42      2.34 o 
 -10   9   8        7.58        9.22      2.12 o 
  -9   9   8      102.74      105.00      4.33 o 
  -8   9   8       72.82       86.19      3.89 o 
  -7   9   8       11.71       11.88      1.97 o 
  -6   9   8        7.78       11.27      2.27 o 
  -5   9   8      299.64      287.20     10.25 o 
  -4   9   8       60.24       66.77      3.90 o 
  -3   9   8      129.74      125.32      3.95 o 
  -2   9   8        4.57        6.17      1.67 o 
  -1   9   8       41.14       47.04      3.59 o 
   0   9   8       24.97       27.89      2.58 o 
   1   9   8       10.38        9.69      2.18 o 
   2   9   8       10.15        4.47      1.90 o 
   3   9   8        0.99        1.71      1.72 o 
   4   9   8       29.36       25.53      3.02 o 
   5   9   8       73.25       79.74      4.69 o 
   6   9   8        0.64       -0.87      1.79 o 
 -10  10   8        0.59        0.51      1.55 o 
  -9  10   8       48.35       44.87      3.32 o 
  -8  10   8       25.73       29.48      2.75 o 
  -7  10   8       74.16       74.33      3.74 o 
  -6  10   8        9.27       14.19      2.41 o 
  -5  10   8       34.42       37.70      4.81 o 
  -4  10   8      251.31      254.08      8.68 o 
  -3  10   8        9.90       15.33      1.99 o 
  -2  10   8        5.75        6.35      1.73 o 
  -1  10   8       64.06       62.79      3.30 o 
   0  10   8       30.29       30.88      2.69 o 
   1  10   8        0.57       -1.24      1.61 o 
   2  10   8        0.42       -0.23      1.65 o 
   3  10   8       22.78       21.96      2.49 o 
   4  10   8        7.56        6.83      2.17 o 
   5  10   8        3.90        1.75      1.82 o 
  -9  11   8       17.73       19.61      2.51 o 
  -8  11   8        1.06        0.27      1.59 o 
  -7  11   8        3.79        4.88      1.74 o 
  -6  11   8      125.69      134.86      5.46 o 
  -5  11   8      112.90      112.99      5.97 o 
  -4  11   8        4.85        2.66      4.56 o 
  -3  11   8       51.99       44.83      4.47 o 
  -2  11   8        3.80        5.85      1.73 o 
  -1  11   8       12.98       16.87      2.25 o 
   0  11   8       35.80       33.41      2.78 o 
   1  11   8       12.10       11.63      2.17 o 
   2  11   8        0.35       -2.49      2.49 o 
   3  11   8        0.00        2.25      1.88 o 
   4  11   8        4.02       -1.67      1.67 o 
  -8  12   8        1.37        0.42      1.66 o 
  -7  12   8       14.71       17.71      2.73 o 
  -6  12   8        4.50        7.66      3.12 o 
  -5  12   8        3.34        3.44      4.60 o 
  -4  12   8        4.67        7.69      3.76 o 
  -3  12   8        2.17        6.50      2.63 o 
  -2  12   8        0.01        7.80      2.64 o 
  -1  12   8       66.62       67.98      6.02 o 
   0  12   8        6.56        5.92      1.88 o 
   1  12   8       20.98       21.46      2.55 o 
   2  12   8        0.63        1.42      1.78 o 
   3  12   8       19.37       16.57      2.42 o 
   4  12   8        7.66        7.10      2.22 o 
  -7  13   8        0.11        2.34      2.48 o 
  -6  13   8       47.77       52.03      4.11 o 
  -5  13   8       27.28       37.16      4.20 o 
  -4  13   8       70.71       59.93      5.69 o 
  -3  13   8       10.31       11.13      2.89 o 
  -2  13   8       10.07       10.90      3.91 o 
  -1  13   8      259.45      266.54      7.61 o 
   0  13   8        7.28        9.03      2.09 o 
   1  13   8      188.27      179.64      5.36 o 
   2  13   8        0.05       -0.88      1.71 o 
   3  13   8        1.42        0.05      2.24 o 
  -6  14   8       80.46       86.24      5.23 o 
  -5  14   8       18.32       22.72      3.66 o 
  -4  14   8       22.47       30.44     10.64 o 
  -3  14   8       25.21       31.64      5.18 o 
  -2  14   8       21.70       25.55      3.79 o 
  -1  14   8       13.87       18.97      3.73 o 
   0  14   8       42.37       48.05      3.94 o 
   1  14   8       15.94       20.66      3.02 o 
  -3  15   8       31.00       23.46      3.73 o 
  -2  15   8        1.24        1.89      5.22 o 
  -1  15   8       74.54       73.92      8.72 o 
 -11   1   9       38.59       50.48      9.88 o 
 -10   1   9       46.01       40.87      3.48 o 
  -9   1   9        5.71        9.13      2.76 o 
  -8   1   9       29.02       26.18      2.73 o 
  -7   1   9       70.44       73.72      3.24 o 
  -6   1   9        0.63        1.61      1.32 o 
  -5   1   9       63.83       59.03      5.12 o 
  -4   1   9       17.09       15.65      2.07 o 
  -3   1   9      191.63      180.04      5.02 o 
  -2   1   9       88.55       80.26      3.58 o 
  -1   1   9        2.16        1.38      1.69 o 
   0   1   9        0.04       -1.46      1.46 o 
   1   1   9      155.17      160.81      5.19 o 
   2   1   9      382.63      382.10      8.14 o 
   3   1   9        0.51        1.52      1.87 o 
   4   1   9        0.70       -0.38      1.72 o 
   5   1   9       11.98       10.68      2.31 o 
 -11   2   9        5.34        1.04      2.34 o 
 -10   2   9        1.57        7.19      2.90 o 
  -9   2   9        0.90        3.40      3.81 o 
  -8   2   9       17.73       23.70      2.71 o 
  -7   2   9       18.46       20.69      2.17 o 
  -6   2   9        9.72        9.51      1.74 o 
  -5   2   9        1.50        2.27      1.46 o 
  -4   2   9        8.95        5.33      1.69 o 
  -3   2   9      105.25      107.93      4.04 o 
  -2   2   9        3.07        2.00      1.61 o 
  -1   2   9        0.10       -1.23      1.59 o 
   0   2   9        0.68        0.35      1.76 o 
   1   2   9       23.96       21.93      2.59 o 
   2   2   9       16.29       19.11      2.55 o 
   3   2   9       13.68       12.41      2.29 o 
   4   2   9        8.58        7.32      2.24 o 
   5   2   9        0.25       -1.84      1.84 o 
 -11   3   9        2.35        2.65      2.51 o 
 -10   3   9        0.66       -1.14      2.41 o 
  -9   3   9        9.02        9.33      2.20 o 
  -8   3   9       24.11       26.46      2.85 o 
  -7   3   9       98.51       96.29      4.42 o 
  -6   3   9        0.05        0.38      1.39 o 
  -5   3   9        4.16        0.94      1.35 o 
  -4   3   9        4.19        2.27      1.59 o 
  -3   3   9       37.54       41.25      2.90 o 
  -2   3   9       40.73       40.13      2.89 o 
  -1   3   9       33.63       25.30      2.65 o 
   0   3   9        4.84        5.23      1.86 o 
   1   3   9        9.85        9.20      2.17 o 
   2   3   9        2.68        3.09      1.98 o 
   3   3   9       54.28       51.89      3.59 o 
   4   3   9        2.19       -1.77      1.83 o 
   5   3   9        5.60        7.25      2.29 o 
 -10   4   9        2.20        0.50      1.71 o 
  -9   4   9        3.11       11.30      6.02 o 
  -8   4   9        4.62        3.27      1.86 o 
  -7   4   9       18.70       23.81      2.86 o 
  -6   4   9        9.67        9.37      2.23 o 
  -5   4   9       11.19       10.68      3.59 o 
  -4   4   9        5.96        0.96      1.80 o 
  -3   4   9        0.42        0.62      1.54 o 
  -2   4   9       12.64       18.81      2.37 o 
  -1   4   9       14.79       11.75      2.15 o 
   0   4   9        4.63        4.37      1.88 o 
   1   4   9       26.78       21.43      2.49 o 
   2   4   9       14.25       13.49      2.40 o 
   3   4   9       32.58       31.29      3.05 o 
   4   4   9        4.89        3.55      2.01 o 
   5   4   9        0.32       -0.70      1.75 o 
 -10   5   9        7.88       16.58      2.92 o 
  -9   5   9       47.76       47.14      6.92 o 
  -8   5   9        7.04        8.78      5.67 o 
  -7   5   9        0.59        0.68      2.93 o 
  -6   5   9        0.01        0.50      2.02 o 
  -5   5   9        0.76        0.25      1.63 o 
  -4   5   9       14.87       13.55      2.09 o 
  -3   5   9       10.16        9.95      1.99 o 
  -2   5   9       55.56       50.81      3.23 o 
  -1   5   9       88.35       85.97      3.81 o 
   0   5   9        9.53        7.83      3.29 o 
   1   5   9       54.23       54.75      3.51 o 
   2   5   9       59.72       64.41      3.87 o 
   3   5   9        1.63        1.45      1.84 o 
   4   5   9       19.04       15.92      2.50 o 
   5   5   9       38.25       34.28      3.21 o 
 -10   6   9       63.41       72.93      6.11 o 
  -9   6   9        6.79       16.08      2.93 o 
  -8   6   9        2.20        3.24      2.23 o 
  -7   6   9      280.15      268.80      7.51 o 
  -6   6   9        4.65        8.02      3.11 o 
  -5   6   9       76.28       80.08      6.41 o 
  -4   6   9        2.34        1.72      2.34 o 
  -3   6   9       25.18       28.00      2.61 o 
  -2   6   9        1.09        1.55      1.57 o 
  -1   6   9        7.06        4.71      1.85 o 
   0   6   9       50.57       43.79      3.21 o 
   1   6   9       22.00       21.67      2.57 o 
   2   6   9       95.59      103.12      4.57 o 
   3   6   9        2.76       -0.56      1.74 o 
   4   6   9        2.08        1.05      2.32 o 
  -9   7   9      212.13      230.16     16.16 o 
  -8   7   9        8.57       13.83      2.98 o 
  -7   7   9       24.67       32.72      6.77 o 
  -6   7   9      130.74      139.02      8.35 o 
  -5   7   9      106.65      106.94      5.11 o 
  -4   7   9      100.76      103.81      4.81 o 
  -3   7   9       64.21       64.73      3.51 o 
  -2   7   9      150.49      146.25      4.82 o 
  -1   7   9        0.62       -2.18      2.18 o 
   0   7   9        0.13        0.71      1.72 o 
   1   7   9      255.40      254.52      6.56 o 
   2   7   9      154.18      153.88      5.18 o 
   3   7   9       44.68       48.72      3.57 o 
   4   7   9        8.95        8.00      2.27 o 
  -9   8   9       13.18       23.58      9.00 o 
  -8   8   9        0.15        4.72      2.45 o 
  -7   8   9       29.98       28.89      3.73 o 
  -6   8   9      181.34      190.86      7.72 o 
  -5   8   9        9.69       12.53      3.22 o 
  -4   8   9      115.55      117.66      5.16 o 
  -3   8   9       15.74       15.92      2.27 o 
  -2   8   9       11.13       11.02      2.04 o 
  -1   8   9       47.41       44.92      3.23 o 
   0   8   9       13.82        9.54      2.14 o 
   1   8   9       15.60       17.13      2.47 o 
   2   8   9       75.02       72.12      4.10 o 
   3   8   9       24.02       24.68      2.85 o 
  -8   9   9       12.24       18.11      7.03 o 
  -7   9   9       20.78       21.13      6.06 o 
  -6   9   9        0.74        1.21      2.22 o 
  -5   9   9        2.84        5.49      2.85 o 
  -4   9   9        7.99        5.16      3.87 o 
  -3   9   9       35.04       36.97      3.56 o 
  -2   9   9       11.73       10.76      2.09 o 
  -1   9   9        4.69        4.99      1.98 o 
   0   9   9       11.60        9.40      2.35 o 
   1   9   9       18.00       12.66      2.29 o 
   2   9   9       57.05       66.08      4.02 o 
   3   9   9      126.96      132.39      5.12 o 
  -7  10   9        9.81       16.89      3.30 o 
  -6  10   9        0.32        2.74      2.52 o 
  -5  10   9       24.12       23.76      3.82 o 
  -4  10   9       11.00       11.69      5.84 o 
  -3  10   9        0.13        7.26      2.96 o 
  -2  10   9       13.21       16.67      2.30 o 
  -1  10   9        0.92       -0.17      1.63 o 
   0  10   9        5.86        2.65      1.94 o 
   1  10   9       14.69       15.90      2.53 o 
   2  10   9       59.92       50.38      3.63 o 
  -6  11   9       36.73       39.93      4.33 o 
  -5  11   9       14.52       20.37      3.49 o 
  -4  11   9       27.26       32.78      5.74 o 
  -3  11   9       21.19       28.18      5.37 o 
  -2  11   9        4.00        7.17      3.78 o 
  -1  11   9        4.06        4.92      2.03 o 
   0  11   9       12.90       11.07      2.34 o 
   1  11   9       23.93       21.15      2.71 o 
  -4  12   9        7.68       21.87      5.33 o 
  -3  12   9      162.71      174.65      8.31 o 
  -2  12   9        2.86        6.81      2.99 o 
  -1  12   9       27.60       26.31      4.20 o 
  -8   0  10        0.32       -0.69      3.82 o 
  -7   0  10       89.28       89.65      5.53 o 
  -6   0  10       23.51       19.78      3.43 o 
  -5   0  10      134.77      131.44     10.94 o 
  -4   0  10       57.44       58.85      5.14 o 
  -3   0  10      103.37       94.56      5.86 o 
  -2   0  10       49.05       40.08      4.38 o 
  -1   0  10       19.27       23.28      7.65 o 
   0   0  10      161.44      156.30      7.74 o 
   1   0  10      155.64      156.54      7.76 o 
   2   0  10      899.52      879.29     38.29 o 
  -8   1  10       61.99       63.85      4.29 o 
  -7   1  10       13.45       10.66      2.05 o 
  -6   1  10       78.90       73.94      3.69 o 
  -5   1  10        2.65        1.01      1.82 o 
  -4   1  10       27.84       21.62      2.56 o 
  -3   1  10        3.54        2.26      1.79 o 
  -2   1  10        5.70        3.14      1.86 o 
  -1   1  10        4.54        0.01      1.82 o 
   0   1  10       42.90       43.59      3.46 o 
   1   1  10        3.21        3.19      2.08 o 
   2   1  10        0.59        8.22      2.42 o 
  -8   2  10        0.34        1.71      2.15 o 
  -7   2  10        2.19       -0.07      2.02 o 
  -6   2  10       28.70       21.43      2.49 o 
  -5   2  10       37.85       35.62      4.37 o 
  -4   2  10        1.22       -1.56      1.56 o 
  -3   2  10       20.64       12.69      2.26 o 
  -2   2  10        6.75        1.98      1.95 o 
  -1   2  10        1.80        1.85      1.88 o 
   0   2  10       47.11       47.55      3.49 o 
   1   2  10       82.46       89.96      4.56 o 
   2   2  10       60.57       63.72      4.17 o 
  -8   3  10       24.95       27.71      3.17 o 
  -7   3  10        3.47        3.05      4.33 o 
  -6   3  10        1.01        1.84      2.11 o 
  -5   3  10        0.14       -1.28      1.59 o 
  -4   3  10       10.01        7.69      2.08 o 
  -3   3  10       90.55       86.72      4.20 o 
  -2   3  10       55.55       48.38      3.52 o 
  -1   3  10       86.55       84.79      4.17 o 
   0   3  10       60.58       52.86      3.74 o 
   1   3  10        0.92       -1.83      3.15 o 
   2   3  10       56.68       61.77      4.11 o 
  -7   4  10      155.01      134.46     14.85 o 
  -6   4  10        3.23        2.27      3.68 o 
  -5   4  10       22.18       20.31      2.50 o 
  -4   4  10       11.89       10.51      2.31 o 
  -3   4  10       37.25       34.96      3.09 o 
  -2   4  10       57.07       53.27      3.62 o 
  -1   4  10       40.61       44.79      5.03 o 
   0   4  10        3.64       -1.63      1.81 o 
   1   4  10       91.66       88.97      4.50 o 
   2   4  10       16.57       16.85      2.85 o 
  -7   5  10       35.45       33.07      4.36 o 
  -6   5  10        3.01        2.40      4.42 o 
  -5   5  10       46.73       41.70      4.82 o 
  -4   5  10        1.72       -0.82      2.54 o 
  -3   5  10       21.12       16.39      2.43 o 
  -2   5  10      219.18      208.09      5.98 o 
  -1   5  10      157.41      142.28      5.16 o 
   0   5  10        4.83        3.31      3.08 o 
   1   5  10       49.75       48.45      3.72 o 
  -6   6  10      126.84      123.66     13.15 o 
  -5   6  10        0.00        2.55      3.31 o 
  -4   6  10       86.56       82.77      4.09 o 
  -3   6  10        4.82        5.80      2.33 o 
  -2   6  10       47.21       46.41      3.52 o 
  -1   6  10        9.02        5.86      2.27 o 
   0   6  10       40.87       39.87      3.31 o 
  -6   7  10      137.58      153.17     10.19 o 
  -5   7  10        8.66        5.08      2.57 o 
  -4   7  10        2.77        0.26      2.26 o 
  -3   7  10       26.95       25.96      2.79 o 
  -2   7  10      297.77      301.50      7.67 o 
  -1   7  10       70.19       72.98      4.13 o 
   0   7  10        2.33        0.31      2.10 o 
  -4   8  10       96.21       92.29      8.04 o 
  -3   8  10        0.97        0.05      2.37 o 
  -2   8  10        5.88        5.54      2.09 o 
                                                 
